# Supplementary material for: Little genetic differentiation as assessed by uniparental markers in the presence of substantial language variation in peoples of the Cross River region of Nigeria
Source: BMC Evol Biol. 2010 Mar 31;10:92. doi: 10.1186/1471-2148-10-92 (PMC2867817; doi:10.1186/1471-2148-10-92)
Supplement: Additional file 2 — Supplemental Tables. A spreadsheet file containing Supplemental Tables S1-S14. [file 1471-2148-10-92-S2.XLS]

## Sheet: Supplemental Table S1
Supplemental Table S1: First languages of parents of Cross River region samples utilised in this study.
Father's first language of samples belonging to the 6 Cross River languages analysed in this study	Mother's first language of same samples	number of samples		Mother's first language of samples belonging to the 6 Cross River languages analysed in this study	Father's first language of same samples	number of samples
Annang	Annang	57		Annang	Annang	57
	Ibibio	8			Ibibio	3
	Efik	3			Efik	1
	Bekwara	1
Annang Total		69		Annang Total		61
Efik	Efik	101		Efik	Efik	101
	Ibibio	5			Ibibio	21
	Annang	1			Ejagham	6
	Bekwara	1			Annang	3
	English	1			Abakpa	1
	Igbo	1			Boki	1
	Oron	1			English	1
	Tiv	1			Igbo	1
	Ugep	1
	Umon	1
	Yoruba	1
Efik Total		115		Efik Total		135
Ejagham	Ejagham	115		Ejagham	Ejagham	115
	Efik	6			Nde	1
	Ibibio	5
	English	2
	Mbembe	2
	Igbo	1
	Umon	1
Ejagham Total		132		Ejagham Total		116
Ibibio	Ibibio	402		Ibibio	Ibibio	402
	Efik	21			Annang	8
	Igbo	15			Eket	8
	Eket	6			Efik	5
	Ijaw	5			Ejagham	5
	Annang	3			English	4
	Yoruba	3			Pidgin	3
	Hausa	1			Igbo	1
	Nembe	1
	Pidgin	1
Ibibio Total		458		Ibibio Total		436
Igbo	Igbo	85		Igbo	Igbo	85
	Efik	1			Ibibio	15
	Ibibio	1			Efik	1
					Ejagham	1
					English	1
Igbo Total		87		Igbo Total		103
Oron	Oron	17		Oron	Oron	17
	Yoruba	2			Efik	1
Oron Total		19		Oron Total		18
Grand Total		880		Grand Total		869
Proportion of samples where both parents speak the same language fixed on father's first language type		0.882		Proportion of samples where both parents speak the same language fixed on mother's first language type		0.894

## Sheet: Supplemental Table S2
Supplemental Table S2: Distribution of NRY types, defined by UEP haplogroups and microsatellite haplotypes, in the Cross River region, Cameroon and Nigeria.
NRY UEP Haplogroup (according to the nomenclature of the Y-chromosome consortium)	Number of microsatellite repeats in populations (according to the nomenclature of Kayser et al.)						Number of Y chromosomes characterised in populations
	DYS19	DYS388	DYS390	DYS391	DYS392	DYS393	AN-AO	AN-EA	AN-IO	EF-EE	EF-INE	EF-OEU	EK-CA	EK-CC	EK-CI	EK-NA	IB-ANMWN	IB-EAEEUAE	IB-EUE	IB-IAAUA	IB-IEINOI	IB-IMIEI	IB-IOINO	IB-MNENN	IB-NEI	IB-OII	IB-ONMNI	IG-C	OR-AO	OR-ENEEAU	CR Total		IG-E	IG-N	CA-BT	CA-FB	CA-WA	GH-AEW	GH-AKE	GH-ASWW	GH-EHVR	GH-FEWR	Grand Total
E1b1a	14	12	21	10	11	14																																			1		1
	14	13	21	10	11	14																																			1		1
	15	12	20	10	11	14						1																			1												1
	15	12	20	10	12	14																	1		1						2												2
	15	12	20	11	13	14																						2		1	3												3
	15	12	21	10	11	13					1					1															2								2				4
	15	12	21	10	11	14		1		1								3	2			2		1	1		1	2			14		1	5		2			5	3	2	2	34
	15	12	21	10	11	15					1																				1											1	2
	15	12	21	10	12	14																1									1											1	2
	15	12	21	11	11	13						1																1			2								1				3
	15	12	21	11	11	14	1										1							1	1		1				5				1			1	2			4	13
	15	12	21	11	11	15																																			1		1
	15	12	22	10	11	13												1													1												1
	15	13	21	10	11	13																															1						1
	15	13	21	10	11	14																												7							2		9
	15	13	22	10	11	13																																1				3	4
	15	13	22	11	11	13																																				1	1
	16	10	21	10	11	13																													6								6
	16	10	21	10	11	14																													1								1
	16	10	21	11	11	13																													1								1
	16	12	20	10	11	14																																	1				1
	16	12	21	9	11	14																																				1	1
	16	12	21	10	11	13																															1		1	1			3
	16	12	21	10	11	14					2		1									1	1								5				1			1			1		8
	16	13	21	10	11	14																								1	1				1	2							4
	16	13	22	10	11	12																																				1	1
	16	13	22	10	11	13						1													1						2			1					1		1	1	6
	16	13	22	10	11	14																																				1	1
	16	13	23	10	11	13																																	1				1
	16	13	23	11	11	13																																	1			1	2
	17	10	21	10	11	13																													1								1
	17	12	21	9	11	14																								1	1												1
	17	12	21	10	11	14	1				1								1									1			4			1		4	1		1		1		12
	17	12	21	10	11	15					1																				1												1
	17	12	21	11	11	14								1																	1												1
	17	13	21	11	11	15												1													1												1
	17	13	22	10	11	13																																				1	1
E3a* Total							2	1		1	6	3	1	1		1	1	5	3			4	2	2	4		2	6		3	48		1	14	12	8	3	3	16	4	10	18	137
E1b1a7	14	12	21	10	11	13			1		1				1						1							2			6			2									8
	14	12	21	10	11	14																																2					2
	14	12	22	10	11	13																												1									1
	15	11	21	11	10	13																								1	1												1
	15	11	22	10	11	13																					1				1												1
	15	12	21	9	11	14																	1								1						1						2
	15	12	21	9	11	15					1													1	1						3						3						6
	15	12	21	10	11	13				2				2			1	1	1				1	1							9						1				1		11
	15	12	21	10	11	14		3	1	1	3		1	1			1	2	2	1		2			2	1		2	1	1	25		6	1		3	13	1	1				50
	15	12	21	10	11	15		1	2	3		2		1	2				2		2		3			1		4	1		24			1		2	27						54
	15	12	21	10	11	16													2			1						1			4					2							6
	15	12	21	10	12	13																								1	1										1		2
	15	12	21	10	12	15																					1				1										1		2
	15	12	21	11	10	14																											1										1
	15	12	21	11	11	14																	1							2	3		1										4
	15	12	21	11	11	15												1										1			2		1				3						6
	15	12	22	10	11	13													1					1							2												2
	15	12	22	10	11	14	1		1			2			1						1		1			1	1		1		10												10
	15	12	22	10	11	15					1																				1					2							3
	15	12	22	10	11	16																														1							1
	15	13	21	10	11	15													1						1						2												2
	15	13	22	10	11	13																						1			1												1
	15	14	21	10	11	15																															1						1
	16	12	20	10	11	12					1						1			1											3												3
	16	12	20	10	11	14																																			1		1
	16	12	20	10	11	15														1						1					2												2
	16	12	21	9	11	14													1			1									2												2
	16	12	21	10	11	12																														1							1
	16	12	21	10	11	13				2		1	1	1	4	1						1		1		1	1			1	15		2	1		1						2	21
	16	12	21	10	11	14	1	2	1	1	2	1	5		2	4	1	1		1	4	4		1	5	3	1	8	2	2	52		6	3		7	5		3	1	9	4	90
	16	12	21	10	11	15		1	1	1	1			1	3	2	1	3	2	2	5			3	2	3	2	7		1	41		2	7	3	12	1	1	1	1	4	2	75
	16	12	21	10	11	16																			1			2	1	1	5					30							35
	16	12	21	10	12	14			1																						1											1	2
	16	12	21	10	12	15						1																			1		2	1							2		6
	16	12	21	11	11	14								1	1			1			2			2		1	1			1	10					1							11
	16	12	21	11	11	15						1					1				1			1							4		1										5
	16	12	22	9	10	14												1													1												1
	16	12	22	9	11	14			1																						1												1
	16	12	22	10	11	14			1		3	1						1	1	1	1	2	1	3	3	2		2		1	23												23
	16	12	22	10	11	15																						1			1												1
	16	12	22	11	11	15																														1							1
	16	12	22	11	11	16																														1							1
	16	13	21	10	10	15																		1							1												1
	16	13	21	10	11	14										1															1							1					2
	16	13	21	10	11	15				2																	1				3												3
	16	13	21	11	11	16																1									1												1
	16	15	21	10	11	13			1																				1		2												2
	17	10	21	10	11	13											1														1												1
	17	11	21	9	10	13																																1					1
	17	11	21	10	11	14										1															1												1
	17	11	21	10	11	15				1																					1												1
	17	11	21	12	10	12																					1				1												1
	17	12	20	10	11	13										1															1												1
	17	12	20	10	11	14													1												1												1
	17	12	20	10	11	15																				1					1												1
	17	12	20	11	11	15														1											1												1
	17	12	21	9	10	15																1									1												1
	17	12	21	9	11	14	1				1													1	1	1			1		6												6
	17	12	21	9	11	15							1																		1												1
	17	12	21	10	10	15																	1								1												1
	17	12	21	10	10	16																											1										1
	17	12	21	10	11	13		1	2	3		1		3	1	4	1	2		2	1	3	2	2	3		1	3	2	1	38		4	2							2		46
	17	12	21	10	11	14	3	1	2	3	3	4	1			5	2	3	4	1	3	5	5	5	2	5	4	2	2	7	72		8	4	1	5	2		4	2	5	4	107
	17	12	21	10	11	15	1	1	3		3	4	2	1	2	1		1	4	1	3	4	1	2	2	1	2	6	2	3	50		1		1	5	13	4	2	1	6	2	85
	17	12	21	10	11	16				1		1		2					1											2	7												7
	17	12	21	10	12	14															1										1					1							2
	17	12	21	11	11	12																														1							1
	17	12	21	11	11	14	1																1					1		1	4				1		2				1		8
	17	12	21	11	11	15	1						1							1						2		1			6		1					1		1	2		11
	17	12	21	12	11	13						2												1			2				5												5
	17	12	22	10	11	15																						1		1	2					1					1		4
	17	12	23	10	11	15																																			1		1
	17	13	21	10	11	13				1																					1												1
	17	13	21	10	11	14																						1			1								1				2
	17	13	21	10	11	15								1			1		1			1	1								5												5
	17	13	21	11	11	15		1		1		2					1							1				1		2	9												9
	17	13	21	13	11	15														1											1												1
	17	15	21	10	11	13					1																				1												1
	18	12	21	10	11	14											1														1												1
	18	12	22	11	11	15																														1							1
E3a7 Total							9	11	18	22	21	23	12	14	17	20	13	17	24	14	25	26	19	27	23	24	19	47	14	29	488		37	23	6	78	72	11	12	6	37	15	785
E1b1a8	13	12	21	9	10	13																															1						1
	14	12	21	10	11	12																	1								1										1		2
	14	12	21	10	11	13										1								1			1	2	1		6					1	1	1			2	1	12
	14	12	21	11	11	13																						1	1		2											1	3
	14	12	22	11	11	13																																	1				1
	14	13	21	11	12	14																					1				1												1
	15	10	21	10	11	13																											2										2
	15	11	21	8	12	14																								1	1												1
	15	11	21	11	11	12		1																							1												1
	15	11	21	11	11	14																1									1												1
	15	12	20	10	11	13											1						1								2												2
	15	12	20	10	11	14												1													1												1
	15	12	21	7	11	13				1																					1												1
	15	12	21	9	10	13				1																					1												1
	15	12	21	9	11	13						1			1			1				1						3		1	8												8
	15	12	21	9	11	14			1																					1	2												2
	15	12	21	10	10	13																					1				1												1
	15	12	21	10	11	11											1										1				2												2
	15	12	21	10	11	12					1	1			2	1	2	3	2			1	1	1		2	1	1	2	3	24				1							1	26
	15	12	21	10	11	13	7	4	10	11	6	10	2	7	10	9	9	9	8	5	10	8	12	10	6	7	9	17	5	18	209		7	8	3	5	3	4	5	4	11	9	268
	15	12	21	10	11	14				1	1		1	1		2	1		1				1			3		1			13		1		1	3	1	1	3			4	27
	15	12	21	10	11	15															1										1										1		2
	15	12	21	10	12	12																				1					1												1
	15	12	21	10	12	13				1										1										1	3								1				4
	15	12	21	11	11	11																											1										1
	15	12	21	11	11	12	1																								1												1
	15	12	21	11	11	13	3	1	1		1	1		1	2	3	1			2	2	3		1	3	1	3				29			1	1	1	1		4	1	8		46
	15	12	21	11	11	14																						1			1											1	2
	15	12	21	12	11	12																													2								2
	15	12	21	12	11	13																																	1		1		2
	15	12	22	10	11	13																1			1					1	3								1		1		5
	15	12	22	10	12	13																																			1		1
	15	12	22	11	11	13																																	1		1	1	3
	15	12	22	11	11	14																																				1	1
	15	12	23	10	12	13																																				1	1
	15	13	20	10	11	13																																		1			1
	15	13	21	10	10	13																								1	1												1
	15	13	21	10	11	13												2	1							1					4			1			19						24
	15	13	21	10	11	14																															1						1
	15	14	21	11	12	14		1																							1												1
	16	10	20	9	9	11		1																							1												1
	16	12	20	10	11	14										1															1												1
	16	12	20	10	12	14								1																	1												1
	16	12	21	9	10	13																	1								1												1
	16	12	21	9	11	14																1									1												1
	16	12	21	10	11	12	1			1						1															3									1		1	5
	16	12	21	10	11	13	4	2		2	1	3		1		1	1		2		3		3			1	2	4		2	32				1	3	3	1	2		2	1	45
	16	12	21	10	11	14			1							1	1		1		1			1			1				7					1							8
	16	12	21	10	11	15				1												1								1	3												3
	16	12	21	10	12	13																	1								1										1		2
	16	12	21	11	11	13			1								1				1						1	4			8						3					1	12
	16	12	21	11	11	14			1																			1	1		3												3
	16	12	21	11	11	15			1								1											1			3												3
	16	12	22	10	11	16																																			1		1
	16	13	21	10	11	13																															3						3
	16	13	21	10	11	15						1						1													2												2
	16	13	21	11	12	14																					1				1												1
	16	14	21	10	11	14																	1								1												1
	17	9	22	10	11	13				1																					1												1
	17	12	21	10	11	13				1		1				1		1	1					1	1		2			2	11				1						2		14
	17	13	21	10	11	14	1																	1	1						3												3
	17	13	21	10	12	14	1																								1												1
E3a8 Total							18	10	16	21	10	18	3	11	15	21	19	18	16	8	18	17	22	16	12	16	24	36	10	32	407		11	10	10	14	36	7	19	7	33	23	577
P*(xR1a)	14	12	23	11	13	13																																			1		1
	14	12	25	10	13	13																																				1	1
	14	12	25	11	13	12																																			1		1
	15	12	23	11	13	14																																				1	1
	15	12	24	10	13	13																													1								1
	15	12	24	10	13	14										1										1					2												2
	15	12	25	10	13	13					1																				1												1
	16	12	24	11	13	13									1																1												1
	17	12	25	10	13	13							1																		1												1
P*(xR1a) Total											1		1		1	1										1					5				1						2	2	10
BR*(xDE,JR)	13	13	23	10	12	13													1												1												1
	14	13	23	10	12	13										1															1												1
	14	14	22	11	15	12																																			1		1
	15	10	23	10	11	13		1				1						1													3												3
	15	10	24	10	11	13			1		2					1					1				1				1		7					3							10
	15	10	24	11	10	13																														1							1
	15	10	24	11	11	13			1													1						1			3												3
	15	10	24	11	11	14					1								1												2												2
	15	10	25	10	11	13																													1								1
	15	11	24	10	11	14											1														1												1
	15	13	21	10	11	13														1					1						2												2
	15	13	22	10	11	14											1														1												1
	15	13	22	10	12	14	1		1			1		1	1						2		1				1			1	10												10
	15	13	22	10	12	15						1																			1												1
	15	13	22	11	12	14					1								1					1							3												3
	15	13	23	11	12	14					1																				1												1
	16	10	24	10	7	13																						1			1												1
	16	10	24	10	11	12																	1								1												1
	16	10	24	10	11	13		1		1			1		1	1				1					1						7		2	1	1	2							13
	16	10	24	10	11	14			3		2			1		1		1			3				1	1		2	1	1	17												17
	16	10	24	11	11	13						1															1				2		1										3
	16	10	25	10	11	13																														1							1
	16	12	21	9	11	14																															3						3
	16	13	22	10	11	14														1									1		2												2
	16	13	22	10	12	14														1						1					2												2
	16	13	22	11	12	14				1								2												1	4												4
	16	13	23	10	11	14			1											1						1					3			1									4
	16	13	23	11	12	14					1								1						2	1		1			6												6
	16	13	23	12	12	14					1																	1			2												2
	16	14	22	10	12	15																1									1												1
	16	14	23	10	12	12																																			1		1
	16	15	22	10	11	13																						1			1												1
	17	10	23	10	11	13																														1							1
	17	10	24	10	11	13																														2							2
	17	10	24	10	11	14				1		1						2									2				6												6
	17	13	22	10	11	14																															2						2
BR*(xDE,JR) Total							1	2	7	3	9	5	1	2	2	4	2	6	4	5	6	2	2	1	6	4	4	7	3	3	91		3	2	2	10	5				2		115
E*(xE1b1a)	11	12	24	10	12	13																													1								1
	13	13	23	10	11	13												1										1			2												2
	14	12	22	8	11	13																																			1		1
	14	12	22	11	11	12																																			1		1
	14	12	24	10	11	13																													1								1
	14	12	24	11	11	13									1																1												1
	14	12	25	11	11	13																																	1		1		2
	14	12	26	10	11	13																														1							1
	14	13	23	9	11	15																			2						2												2
	14	13	23	10	11	13																		1		1				1	3												3
	14	13	26	9	11	12																			1						1												1
	14	14	23	10	11	13																								1	1												1
	15	10	24	9	11	13																														3							3
	15	12	22	10	11	12																																	1				1
	15	12	22	10	11	13		1		2					1	1			2				1				1			2	11												11
	15	12	22	10	11	14											1			1											2												2
	15	12	22	11	11	13			1																						1												1
	15	12	22	11	11	14																	1								1												1
	15	13	21	11	12	13																											1										1
	15	13	22	10	11	13												1													1												1
	15	13	22	10	11	15		1																							1												1
	15	13	22	11	12	13																	1								1												1
	15	13	25	10	11	14																				1					1												1
	16	12	21	10	12	13																														1							1
	16	12	22	10	12	12																																			1		1
	16	12	23	10	11	13					1																				1												1
	17	12	22	10	12	12										1															1								1			1	3
	18	12	22	10	12	12																																	1				1
E*(xE3a) Total								2	1	2	1				2	2	1	2	2	1			3	1	3	2	1	1		4	31		1		2	5			4		4	1	48
K*(xL,N1c,O2b,P)	14	12	23	10	14	13																				1					1												1
K*(xL,N3,O2b,P) Total																										1					1												1
Y*(xBR,A3b2)	14	12	20	10	11	13																																		3			3
	14	12	20	10	11	14						1										1						1			3												3
	14	12	20	10	14	14																								1	1												1
	14	12	20	11	11	13																																		1		1	2
	14	12	20	11	14	13																														1							1
	15	12	21	11	11	15																																		1			1
Y*(xBR,A3b2) Total												1										1						1		1	4					1				5		1	11
DE*(xE)	13	12	23	11	11	13																											1										1
	13	13	22	10	11	13													1							1		1			3												3
	13	13	22	11	11	13																		1						1	2												2
DE*(xE) Total																			1					1		1		1		1	5		1										6
A3b2	15	11	21	11	11	13																														1							1
A3b2 Total																																				1							1
J	15	15	22	11	11	13																				1					1												1
J Total																										1					1												1
Grand Total							30	26	42	49	48	50	18	28	37	49	36	48	50	28	49	50	48	48	48	50	50	99	27	73	1081		54	49	33	117	116	21	51	22	88	60	1692

## Sheet: Supplemental Table S3
Supplemental Table S3: Distribution of mtDNA types, defined by HVS-1 mtDNA haplogroups and VSO haplotypes, in the Cross River region, Cameroon and Nigeria.
mtDNA HVS-1 Haplogroup (according to the nomenclature of Salas et al 2004)	HVS-1 VSO haplotype	AN-AO	AN-EA	AN-IO	EF-EE	EF-INE	EF-OEU	EK-CA	EK-CC	EK-CI	EK-NA	IB-ANMWN	IB-EAEEUAE	IB-EUE	IB-IAAUA	IB-IEINOI	IB-IMIEI	IB-IOINO	IB-MNENN	IB-NEI	IB-OII	IB-ONMNI	IG-C	OR-AO	OR-ENEEAU	CR Total		IG-E	IG-N	CA-BT	CA-FB	CA-WA	GH-AEW	GH-AKE	GH-ASWW	GH-EHVR	GH-FEWR	Grand Total
L0a*	129A, 148T, 172C, 187T, 188G, 189C, 223T, 230G, 311C, 320T,																									0						1						1
	51G, 129A, 148T, 172C, 187T, 188G, 189C, 223T, 230G, 311C, 320T,																					1				1					1	3						5
L0a* Total																						1				1					1	4						6
L0a1	129A, 148T, 150T, 168T, 172C, 187T, 188G, 189C, 223T, 230G, 311C, 320T,																									0			1									1
	129A, 148T, 168T, 171G, 172C, 187T, 188G, 189C, 223T, 230G, 311C, 320T,		1																							1												1
	129A, 148T, 168T, 172C, 182G, 187T, 188G, 189C, 223T, 230G, 278T, 293G, 311C, 320T,																					1				1												1
	129A, 148T, 168T, 172C, 187T, 188G, 189C, 209C, 223T, 230G, 278T, 293G, 311C, 320T,										1															1												1
	129A, 148T, 168T, 172C, 187T, 188G, 189C, 215G, 223T, 230G, 311C, 320T, 362C,																									0			1									1
	129A, 148T, 168T, 172C, 187T, 188G, 189C, 223T, 230G, 246G, 311C, 320T,																									0							1					1
	129A, 148T, 168T, 172C, 187T, 188G, 189C, 223T, 230G, 278T, 291T, 293G, 311C, 320T,																									0		1										1
	129A, 148T, 168T, 172C, 187T, 188G, 189C, 223T, 230G, 278T, 292T, 293G, 311C, 320T,								1																	1												1
	129A, 148T, 168T, 172C, 187T, 188G, 189C, 223T, 230G, 278T, 293G, 311C, 320T,							1											1				1			3			1		4							8
	129A, 148T, 168T, 172C, 187T, 188G, 189C, 223T, 230G, 278T, 311C, 320T,						1													1						2					2							4
	129A, 148T, 168T, 172C, 187T, 188G, 189C, 223T, 230G, 311C, 320T,	2			2	1					1	1	1	2	2	2			2	1			2		2	21		1	1	1	5						1	30
	129A, 148T, 168T, 172C, 187T, 188G, 189C, 223T, 230G, 311C, 320T, 362C,						1																	1		2		1	1		1							5
	17C, 129A, 148T, 168T, 172C, 187T, 188G, 189C, 223T, 230G, 311C, 320T,																1									1												1
	93C, 129A, 148T, 168T, 172C, 187T, 188G, 189C, 223T, 230G, 234T, 278T, 293G, 311C, 320T,																						1			1												1
	93C, 129A, 148T, 168T, 172C, 187T, 188G, 189C, 223T, 230G, 256T, 278T, 293G, 311C, 320T,										1															1												1
	93C, 129A, 148T, 168T, 172C, 187T, 188G, 189C, 223T, 230G, 278T, 293G, 311C, 319A, 320T,																									0					1							1
	93C, 129A, 148T, 168T, 172C, 187T, 188G, 189C, 223T, 230G, 278T, 293G, 311C, 320T,									1							1									2					1							3
	93C, 129A, 148T, 168T, 172C, 187T, 188G, 189C, 223T, 230G, 278T, 311C, 320T,										1															1												1
L0a1 Total		2	1		2	1	2	1	1	1	4	1	1	2	2	2	2		3	2		1	4	1	2	38		3	6	1	14		1				1	63
L0a2	148T, 172C, 187T, 188G, 189C, 223T, 230G, 278T, 311C, 320T,																	1								1												1
	148T, 172C, 187T, 188G, 189C, 223T, 230G, 311C, 320T,																									0						1						1
	148T, 172C, 187T, 188G, 189C, 223T, 230G, 311C, 320T, 399G,																									0					1							1
	93C, 148T, 172C, 187T, 188G, 189C, 209C, 223T, 230G, 311C, 320T,																									0						1						1
	93C, 148T, 172C, 187T, 188G, 189C, 223T, 230G, 266T, 311C, 320T,																									0				2		1						3
	93C, 148T, 172C, 187T, 188G, 189C, 223T, 230G, 311C, 320T,																			1					1	2				2	2							6
L0a2 Total																		1		1					1	3				4	3	3						13
L1*	111T, 126C, 167T, 187T, 189C, 223T, 239T, 270T, 278T, 293G, 311C,																									0		1										1
	111T, 126C, 187T, 189C, 223T, 239T, 270T, 278T, 293G, 311C,								1							1										2												2
	114G, 126C, 148T, 187T, 189C, 223T, 264T, 278T, 293G, 311C,																									0		1										1
	114G, 129A, 187T, 189C, 223T, 261T, 263C, 278T, 311C, 360T,																									0			1									1
	114G, 129A, 187T, 189C, 223T, 261T, 278T, 311C, 360T,															1		1								2												2
	126C, 166Del, 172C, 187T, 189C, 223T, 270T, 278T, 293G, 311C,							1																		1												1
	126C, 187T, 189C, 223T, 264T, 278T, 293G, 311C,																			2						2												2
	126C, 187T, 189C, 223T, 270T, 278T, 293G, 311C,					1								1	1				2							5								1				6
	126C, 187T, 189C, 223T, 278T, 293G, 311C,			1																1						2												2
	129A, 145A, 154C, 187T, 189C, 213A, 223T, 265C, 278T, 286G, 294T, 311C,																									0				1								1
	129A, 145A, 187T, 189C, 223T, 230G, 265C, 278T, 286A, 294T, 311C,																						1			1												1
	129A, 163G, 187T, 189C, 192T, 223T, 278T, 293G, 294T, 311C, 353T,																									0									1			1
	129A, 187T, 189C, 223T, 230G, 265C, 278T, 286A, 294T, 311C,						1			1			1				1	1				1			1	7												7
	129A, 187T, 189C, 223T, 230G, 265C, 278T, 286G, 294T, 311C,	1	1										1													3												3
	129A, 187T, 189C, 223T, 248T, 265C, 278T, 286G, 294T, 311C, 359C,										1						1									2												2
	129A, 187T, 189C, 223T, 261T, 278T, 311C, 355T, 356C, 360T,																									0											1	1
	129A, 187T, 189C, 223T, 265C, 278T, 286G, 288C, 294T, 311C,			1																						1												1
	129A, 187T, 189C, 223T, 265C, 278T, 286G, 288C, 294T, 311C, 357C,																									0				1	1							2
	129A, 187T, 189C, 223T, 278T, 291T, 311C, 360T,																				1		2			3												3
	129A, 187T, 189C, 223T, 278T, 311C, 360T,																1								1	2												2
	145A, 187T, 189C, 209C, 213A, 223T, 265C, 278T, 286G, 294T, 311C, 360T, 399G,				1																					1												1
	145A, 187T, 189C, 213A, 223T, 265C, 278T, 286A, 294T, 311C, 360T, 399G,																						1			1												1
	145A, 187T, 189C, 213A, 223T, 265C, 278T, 286G, 291T, 294T, 311C, 360T, 399G,								1			1									1		1			4												4
	172C, 184T, 187T, 189C, 223T, 261T, 278T, 290T, 293G, 311C, 360T,																									0										1		1
	187T, 189C, 223T, 264T, 270T, 278T, 311C,																		1							1							1					2
	187T, 189C, 223T, 265C, 278T, 286G, 288C, 294T, 311C, 356C, 360T, 362C,										1															1												1
	187T, 189C, 223T, 265C, 278T, 286G, 294T, 295T, 311C, 347C, 360T,																						1			1												1
	38G, 187T, 189C, 223T, 278T, 293G, 294T, 311C, 360T,																									0						2						2
	38G, 86C, 187T, 189C, 223T, 264T, 278T, 284G, 293G, 294T, 311C, 360T,																			1						1												1
	38G, 86C, 187T, 189C, 223T, 278T, 284G, 293G, 294T, 311C, 325C, 360T,															1							1			2												2
	86C, 104T, 163G, 187T, 189C, 223T, 278T, 293G, 294T, 311C, 360T,																									0											1	1
	93C, 129A, 148T, 168T, 172C, 187T, 188A, 189C, 223T, 230G, 278T, 293G, 311C, 320T,				1		1																1		1	4												4
	93C, 129A, 172C, 184T, 187T, 189C, 223T, 261T, 278T, 290T, 311C, 360T,																									0										1		1
	93C, 187T, 189C, 223T, 265C, 278T, 286G, 290T, 294T, 311C, 360T,																						1			1												1
L1* Total		1	1	2	2	1	2	1	2	1	2	1	2	1	1	3	3	2	3	4	2	1	9		3	50		2	1	2	1	2	1	1	1	2	2	65
L1b	114A, 126C, 187T, 189C, 223T, 261T, 264T, 270T, 278T, 293G, 311C,																									0		2										2
	126C, 166Del, 172C, 187T, 189C, 223T, 264T, 270T, 278T, 293G, 311C,																									0		1	1									2
	126C, 166G, 187T, 189C, 193T, 223T, 264T, 270T, 278T, 293G, 311C,							1																		1												1
	126C, 166G, 187T, 189C, 223T, 264T, 270T, 278T, 293G, 311C, 380InsC,											1														1												1
	126C, 172C, 187T, 189C, 223T, 264T, 270T, 278T, 293G, 311C,																								1	1				1								2
	126C, 186T, 187T, 189C, 223T, 264T, 270T, 278T, 311C,																									0								1				1
	126C, 187T, 189C, 193InsC, 223T, 264T, 270T, 278T, 293G, 311C,																				1					1												1
	126C, 187T, 189C, 193InsC, 223T, 264T, 270T, 278T, 293G, 311C, 382A,																						1			1												1
	126C, 187T, 189C, 193T, 223T, 264T, 270T, 278T, 293G, 311C,			1			1																	1		3												3
	126C, 187T, 189C, 223T, 239T, 264T, 270T, 278T, 311C, 355T, 360T,																									0										1		1
	126C, 187T, 189C, 223T, 255A, 264T, 270T, 278T, 293G, 311C,												1													1												1
	126C, 187T, 189C, 223T, 261T, 264T, 270T, 278T, 289G, 293G, 311C,																									0			3									3
	126C, 187T, 189C, 223T, 264T, 270T, 274A, 278T, 293G, 311C,																				1					1												1
	126C, 187T, 189C, 223T, 264T, 270T, 278T, 293G, 301T, 311C,																									0							1	1				2
	126C, 187T, 189C, 223T, 264T, 270T, 278T, 293G, 304C, 311C,					1	1								1				1	1						5												5
	126C, 187T, 189C, 223T, 264T, 270T, 278T, 293G, 311C,	1		2	1	2	5	1	2	3		4	3	2	1	2		4	1	1	2	3	3		4	47		2	6		1	1	1	1	1	3	2	65
	126C, 187T, 189C, 223T, 264T, 270T, 278T, 293G, 311C, 325C,																									0						1						1
	126C, 187T, 189C, 223T, 264T, 270T, 278T, 311C,		1		1	2	1				1	1	4	2					3	1	1	1	2		1	22		1			2	6	2			3	2	38
	93C, 126C, 166Del, 172C, 187T, 189C, 223T, 264T, 270T, 278T, 293G, 311C, 318G,																									0			1									1
	93C, 126C, 187T, 189C, 223T, 264T, 270T, 278T, 311C,																									0											1	1
L1b Total		1	1	3	2	5	8	2	2	3	1	6	8	4	2	2		4	5	3	5	4	6	1	6	84		6	11	1	3	8	4	3	1	7	5	133
L1c	129A, 187T, 189C, 214T, 223T, 265C, 278T, 286A, 291T, 294T, 311C, 360T,																									0						1						1
	129A, 187T, 189C, 214T, 223T, 265C, 278T, 286A, 292T, 294T, 311C, 360T, 390A,				1																					1												1
	129A, 187T, 189C, 223T, 260T, 265C, 278T, 286A, 294T, 311C, 360T,													1												1												1
	129A, 187T, 189C, 223T, 261T, 265C, 278T, 286A, 292T, 294T, 311C, 360T,																			1	1					2												2
	129A, 187T, 189C, 223T, 265C, 278T, 286A, 292T, 294T, 311C, 360T,	1																1		1			2			5												5
	129A, 187T, 189C, 223T, 265T, 278T, 286G, 288C, 294T, 311C, 360T,											1		1			1									3												3
	129A, 187T, 189C, 223T, 274A, 278T, 294T, 311C, 360T,																									0					1							1
	129A, 187T, 189C, 223T, 278T, 294T, 311C, 360T,																									0										1		1
	51G, 129A, 187T, 189C, 223T, 265C, 278T, 286A, 292T, 294T, 311C, 360T,					1														1						2												2
	93C, 129A, 187T, 189C, 223T, 234T, 265C, 278T, 286A, 294T, 311C, 320T, 360T,					1																				1												1
L1c Total		1			1	2						1		2			1	1		3	1		2			15					1	1				1		18
L1c1	129A, 148T, 187T, 189C, 223T, 255A, 278T, 293G, 294T, 311C, 360T,																									0					1							1
	129A, 163G, 187T, 189C, 209C, 223T, 278T, 293G, 294T, 298C, 311C, 360T,																									0				1								1
	129A, 163G, 187T, 189C, 209C, 223T, 278T, 293G, 294T, 311C, 360T,																									0						1						1
	129A, 163G, 187T, 189C, 223T, 278T, 284G, 293G, 294T, 311C, 360T,																									0								1				1
	129A, 163G, 187T, 189C, 223T, 278T, 287T, 293G, 294T, 311C, 360T,																									0					1							1
	129A, 163G, 187T, 189C, 223T, 278T, 293G, 294T, 311C, 360T,																							1		1							1	3			3	8
	129A, 187T, 189C, 209C, 223T, 278T, 293G, 294T, 311C, 360T,																									0						1						1
	129A, 187T, 189C, 223T, 250T, 278T, 293G, 294T, 311C, 360T,																			1						1												1
	129A, 187T, 189C, 223T, 278T, 293G, 294T, 311C, 355T, 360T,																			1			1			2												2
	129A, 187T, 189C, 223T, 278T, 293G, 294T, 311C, 360T,	1	1												1								1			4			1									5
	38G, 129A, 187T, 189C, 223T, 278T, 284G, 293G, 294T, 311C, 360T,		1			1						1				1										4												4
	38G, 86C, 129A, 187T, 189C, 223T, 224C, 278T, 293G, 294T, 311C, 360T,																									0		2										2
	38G, 86C, 129A, 187T, 189C, 223T, 264T, 278T, 284G, 293G, 294T, 311C, 360T,					1														1						2												2
	38G, 86C, 129A, 187T, 189C, 223T, 278T, 284G, 287T, 293G, 294T, 311C, 360T,			1																						1												1
	38G, 86C, 129A, 187T, 189C, 223T, 278T, 284G, 293G, 294T, 311C, 325C, 360T,													1												1												1
	38G, 86C, 129A, 187T, 189C, 223T, 278T, 284G, 293G, 294T, 311C, 360T,	1		1	1	1	1									1		1		1			2	1	1	12			2									14
	38G, 86C, 129A, 187T, 189C, 223T, 278T, 284G, 293G, 294T, 311C, 360T, 390A,																1								1	2												2
	38G, 86C, 129A, 187T, 189C, 223T, 278T, 293G, 294T, 311C, 360T,																						1			1						1						2
	86C, 129A, 163G, 187T, 189C, 223T, 278T, 293G, 294T, 311C, 360T,																									0									1	1		2
	86C, 129A, 187T, 189C, 223T, 278T, 284G, 287T, 293G, 294T, 311C, 360T,																							1		1												1
L1c1 Total		2	2	2	1	3	1					1		1	1	2	1	1		4			5	3	2	32		2	3	1	2	3	1	4	1	1	3	53
L1c2	129A, 145A, 172C, 187T, 189C, 213A, 223T, 265C, 278T, 286G, 294T, 311C, 360T,																				1		1			2												2
	129A, 145A, 187T, 189C, 192T, 213A, 223T, 265C, 278T, 286G, 294T, 311C, 360T,																	1								1												1
	129A, 145A, 187T, 189C, 213A, 223T, 265C, 278T, 286G, 294T, 311C, 360T,			1	1		1			1	1			1		2	1		2		2		2	1	1	17					2							19
	129A, 148T, 187T, 189C, 213A, 223T, 265C, 278T, 286G, 294T, 311C, 360T,																	1								1												1
	129A, 184T, 187T, 189C, 223T, 265C, 278T, 286G, 294T, 311C, 359C, 360T,											1	1										1			3												3
	129A, 187T, 189C, 223T, 243C, 265C, 278T, 286G, 288C, 292T, 294T, 311C, 360T,															2							1			3												3
	129A, 187T, 189C, 223T, 259T, 265C, 278T, 286G, 288C, 294T, 311C, 360T,				1		1																		2	4												4
	129A, 187T, 189C, 223T, 260T, 265C, 278T, 286G, 294T, 311C, 360T,																									0						2						2
	129A, 187T, 189C, 223T, 265C, 278T, 286G, 288C, 290T, 294T, 311C, 360T,											1														1												1
	129A, 187T, 189C, 223T, 265C, 278T, 286G, 288C, 294T, 311C, 356C, 360T, 362C,																						1			1												1
	129A, 187T, 189C, 223T, 265C, 278T, 286G, 288C, 294T, 311C, 360T,	1						1				2														4						2						6
	129A, 187T, 189C, 223T, 265C, 278T, 286G, 294T, 311C, 355T, 360T,													1	1											2												2
	129A, 187T, 189C, 223T, 265C, 278T, 286G, 294T, 311C, 356C, 360T,									1																1												1
	129A, 187T, 189C, 223T, 265C, 278T, 286G, 294T, 311C, 360T,						1			1	1	3		1		1	1					1			1	11		1										12
	38InsA, 129A, 145A, 187T, 189C, 213A, 223T, 265C, 278T, 286G, 294T, 311C, 360T,								1																	1												1
	86C, 129A, 145A, 187T, 189C, 213A, 223T, 265C, 278T, 286G, 294T, 311C, 360T,				1	1														2						4												4
	86C, 129A, 187T, 189C, 223T, 265C, 278T, 286G, 294T, 311C, 360T,						1																			1												1
	93C, 129A, 181G, 187T, 189C, 223T, 233G, 265C, 266T, 278T, 286G, 294T, 311C, 360T,				1	1	1						2									1				6												6
	93C, 129A, 187T, 189C, 223T, 265C, 278T, 284G, 286G, 294T, 311C, 360T,			1		1																				2												2
	93C, 129A, 187T, 189C, 223T, 265C, 278T, 286G, 294T, 311C, 360T,												1	1						1						3		2										5
L1c2 Total		1		2	4	3	5	1	1	3	2	7	4	4	1	5	2	2	2	3	3	2	6	1	4	68		3			2	4						77
L1c3	129A, 145A, 183C, 189C, 215G, 223T, 278T, 294T, 311C, 360T,													1												1												1
	129A, 145A, 189C, 215G, 223T, 278T, 290T, 294T, 311C, 360T,																									0								1				1
	129A, 180G, 182C, 183C, 189C, 215G, 223T, 278T, 294T, 311C, 355T, 360T,	1																			1					2												2
	129A, 180G, 189C, 215G, 223T, 278T, 294T, 311C, 355T, 360T,																	1								1												1
	129A, 182C, 183C, 189C, 215G, 223T, 278T, 294T, 301A, 311C, 360T,				1																					1												1
	129A, 182C, 183C, 189C, 215G, 223T, 278T, 294T, 311C, 327T, 355T, 360T, 390A,																									0					1							1
	129A, 183C, 189C, 215G, 223T, 278T, 294T, 311C, 355T, 360T,																									0						1						1
	129A, 187T, 189C, 215G, 223T, 261T, 265C, 278T, 286A, 292T, 294T, 311C, 360T,														1			1								2												2
	93C, 129A, 183C, 189C, 215G, 223T, 278T, 294T, 311C, 355T, 360T, 390A,																									0						1						1
	93C, 129A, 189C, 215G, 223T, 278T, 294T, 311C, 360T,																									0								1				1
L1c3 Total		1			1									1	1			2			1					7					1	2		2				12
L2a	111T, 189C, 192T, 223T, 278T, 294T, 309G, 390A,																									0		1										1
	114G, 189C, 192T, 223T, 278T, 294T, 301T, 362C, 390A,																									0										1		1
	124C, 189C, 192T, 223T, 278T, 294T, 309G, 390A,																									0		1										1
	126C, 223T, 278T, 294T, 309G, 390A,													1												1												1
	129A, 189C, 192T, 209C, 223T, 278T, 294T, 309G, 390A,																									0						1						1
	129A, 189C, 192T, 223T, 278T, 294T, 309G, 362C, 390A,																				1					1												1
	129A, 189C, 192T, 223T, 278T, 294T, 309G, 390A,								1																	1												1
	129A, 223T, 278T, 286T, 294T, 309G, 390A,			1														1			1					3										1		4
	129A, 223T, 278T, 294T, 309G, 390A,			1				1		1	1						1			1			1			7		1			1	3						12
	129A, 223T, 278T, 294T, 390A,																									0			1									1
	131C, 189C, 193InsC, 223T, 225T, 234T, 278T, 294T, 309G, 390A,																									0				1		1						2
	147T, 189C, 192T, 223T, 278T, 294T, 309G, 390A,																									0								1				1
	148T, 183C, 189C, 192T, 223T, 278T, 294T, 309G, 390A,													1												1												1
	148T, 223T, 278T, 294T, 390A,																									0									1			1
	172C, 189C, 223T, 278T, 294T, 309G, 390A,						1																			1												1
	176T, 189C, 223T, 278T, 294T, 309G, 360T, 390A,														1											1												1
	182C, 183C, 189C, 193InsC, 223T, 229C, 278T, 291T, 294T, 311C, 390A,																									0				1	1							2
	182C, 183C, 189C, 223T, 278T, 290T, 294T, 309G, 390A,																							1	1	2												2
	183C, 189C, 193InsC, 223T, 245T, 278T, 294T, 309G, 390A,																									0						2						2
	183C, 189C, 193InsC, 223T, 245T, 278T, 294T, 390A,																									0					1							1
	183C, 189C, 223T, 278T, 294T, 309G, 362C, 390A,																						1			1												1
	183C, 189C, 223T, 278T, 294T, 309G, 390A,							1							1		1									3												3
	184T, 189C, 223T, 278T, 294T, 362C, 390A,																									0					1							1
	185T, 189C, 192T, 223T, 278T, 294T, 390A,																			1						1												1
	189C, 192T, 214T, 223T, 278T, 294T, 309G, 390A,																									0						1						1
	189C, 192T, 223T, 224C, 278T, 294T, 309G, 390A,																									0		1										1
	189C, 192T, 223T, 245G, 278T, 294T, 309G, 311A, 390A,																									0		1										1
	189C, 192T, 223T, 248T, 278T, 294T, 390A,																1									1												1
	189C, 192T, 223T, 269G, 278T, 284G, 294T, 309G, 390A,																									0					1							1
	189C, 192T, 223T, 278T, 284G, 294T, 309G, 390A,																									0					1							1
	189C, 192T, 223T, 278T, 291T, 294T, 309G, 390A,											1														1												1
	189C, 192T, 223T, 278T, 293G, 294T, 309G, 390A,					1																	1			2												2
	189C, 192T, 223T, 278T, 294T, 295T, 304C, 390A,																									0										1		1
	189C, 192T, 223T, 278T, 294T, 309G, 390A,	1		2	1					1	1	1	1			1		2				2	1		1	15		1	1	1	2				1			21
	189C, 192T, 223T, 278T, 294T, 311C, 390A,																									0										1		1
	189C, 192T, 223T, 278T, 294T, 362C, 390A,	1															1				1					3								1	1	3	2	10
	189C, 192T, 223T, 278T, 294T, 390A,				1	2	1					1	1				1	1	1							9							1					10
	189C, 193InsC, 223T, 245T, 278T, 294T, 309G, 390A,																									0					1							1
	189C, 193InsC, 223T, 245T, 278T, 294T, 390A,																									0					3							3
	189C, 193InsC, 223T, 278T, 294T, 362C, 390A,																									0					1							1
	189C, 193T, 193InsC, 223T, 245T, 278T, 294T, 309G, 390A,																									0					2							2
	189C, 193T, 193InsC, 223T, 278T, 294T, 309G, 390A,																									0						1						1
	189C, 207G, 223T, 278T, 294T, 309G, 390A,																						1			1												1
	189C, 223T, 245T, 278T, 291T, 294T, 390A,																									0					1							1
	189C, 223T, 245T, 278T, 294T, 390A,																						1	2		3												3
	189C, 223T, 258T, 278T, 294T, 309G, 390A,																									0		1										1
	189C, 223T, 278T, 284G, 294T, 309G, 390A,			1																			1			2												2
	189C, 223T, 278T, 291T, 294T, 309G, 390A,													2				1								3												3
	189C, 223T, 278T, 292T, 294T, 309G, 356C, 390A,																									0									1			1
	189C, 223T, 278T, 294T, 309G, 368C, 390A,																									0											2	2
	189C, 223T, 278T, 294T, 309G, 390A,	1	1	1	1	2	2							1		1		3	1		2	3	2		1	22			1					1	3	1		28
	189C, 223T, 278T, 294T, 362C, 390A,					1				1			1													3										1		4
	189C, 223T, 278T, 294T, 390A,	1												1			1				1	1				5												5
	192T, 223T, 278T, 294T, 309G, 390A,				1																					1												1
	193T, 213A, 223T, 239T, 278T, 294T, 309G, 390A,					1									1					1						3										1	1	5
	213A, 223T, 249C, 278T, 294T, 309G, 390A,																									0								1				1
	213A, 223T, 278T, 294T, 309G, 390A,																1									1												1
	214T, 223T, 274A, 278T, 294T, 309G, 390A,			1																						1												1
	223T, 234T, 278T, 294T, 309G, 390A,																									0			2				1					3
	223T, 256T, 278T, 294T, 309G, 390A,						2				1								1			2				6										1		7
	223T, 274A, 278T, 294T, 309G, 390A,																									0										1		1
	223T, 278T, 286T, 294T, 309G, 390A,					1							2				1		1	2	1	2	1		1	12				1				1		1		15
	223T, 278T, 286T, 294T, 390A,																									0								1				1
	223T, 278T, 290T, 294T, 309G, 390A,																									0									1			1
	223T, 278T, 292T, 294T, 311C, 390A,																									0								1				1
	223T, 278T, 294T, 301T, 309G, 390A,																									0										1		1
	223T, 278T, 294T, 309G, 325C, 390A,													1												1												1
	223T, 278T, 294T, 309G, 362C, 390A,													1												1											1	2
	223T, 278T, 294T, 309G, 368C, 390A,				2	1		1					1				1				1	1				8		1	1	5	1	1	1					18
	223T, 278T, 294T, 309G, 390A,	1							2	2	1		2			1			1	1	1	2	1		2	17		2				1	1	3		7	5	36
	223T, 278T, 294T, 390A,				1																					1						1		2		1	2	7
	37G, 129A, 223T, 278T, 294T, 309G, 390A,																									0					1							1
	37G, 223T, 278T, 294T, 309G, 390A,																					1				1												1
	51G, 223T, 278T, 294T, 309G, 368C, 390A,																	1								1												1
	81G, 223T, 278T, 294T, 309G, 390A,						1						1													2												2
	86C, 129A, 189C, 223T, 278T, 294T, 362C, 390A,																									0									1			1
	86C, 172C, 223T, 278T, 294T, 309G, 390A,																									0										1		1
	86C, 184T, 203G, 223T, 278T, 294T, 309G, 390A,																									0			1									1
	86C, 189C, 192T, 223T, 245G, 278T, 294T, 309G, 390A,																									0		1										1
	86C, 189C, 192T, 223T, 266T, 278T, 294T, 362C, 390A,													1												1												1
	86C, 223T, 278T, 294T, 309G, 344T, 390A,																									0								1				1
	86C, 223T, 278T, 294T, 309G, 390A,					1	1			1							1	1				1	1			7			1									8
	86C, 223T, 278T, 294T, 390A,											1				2										3												3
	92C, 111T, 223T, 278T, 286T, 294T, 309G, 390A,																1								1	2												2
	92C, 124C, 223T, 278T, 286T, 294T, 309G, 390A,									1																1												1
	92C, 209C, 223T, 242T, 278T, 294T, 309G, 390A,																									0							1	1				2
	92C, 223T, 234T, 278T, 286T, 294T, 309G, 390A,													1			1									2												2
	92C, 223T, 278T, 286T, 294T, 309G, 390A,			2	2		2					3	1		1			1			1	1	1		2	17										1		18
	92C, 223T, 278T, 286T, 294T, 390A,																						1			1												1
	92C, 223T, 278T, 294T, 309G, 390A,	1				1					1		1				1	1	1	2		1	1		1	12		1				1						14
	92C, 223T, 278T, 294T, 390A,										1															1												1
	93C, 183C, 189C, 192T, 223T, 278T, 294T, 309G, 390A,																									0											1	1
	93C, 183C, 189C, 223T, 278T, 294T, 309G, 390A,																						1			1												1
	93C, 187T, 189C, 192T, 223T, 278T, 294T, 309G, 390A,														1											1												1
	93C, 189C, 192T, 223T, 278T, 294T, 309G, 390A,																									0								1	1			2
	93C, 189C, 193T, 193InsC, 223T, 278T, 294T, 309G, 390A,																									0								1			1	2
	93C, 189C, 223T, 274A, 278T, 294T, 309G, 390A,																									0								1				1
	93C, 189C, 223T, 278T, 294T, 390A,																									0							1					1
	93C, 209C, 223T, 256T, 278T, 294T, 309G, 390A,																									0					1							1
	93C, 223T, 234T, 249C, 278T, 294T, 295T, 390A,																									0					1							1
	93C, 223T, 256T, 278T, 294T, 309G, 390A,																									0					1	1						2
	93C, 223T, 278T, 286T, 294T, 309G, 390A,																									0										1		1
	93C, 223T, 278T, 286T, 294T, 390A,																				1					1												1
	93C, 223T, 278T, 294T, 309G, 390A,									1																1												1
	93C, 223T, 278T, 294T, 390A,										1															1								1				2
L2a Total		6	1	9	9	11	10	3	3	8	7	7	11	10	5	5	13	12	6	8	11	17	16	3	10	201		12	8	9	21	14	6	18	10	25	15	339
L2b	108T, 114A, 129A, 213A, 223T, 278T, 325C, 362C, 390A,																									0		1										1
	114A, 129A, 148T, 212G, 213A, 223T, 278T, 390A,						1																			1												1
	114A, 129A, 153A, 213A, 223T, 278T, 311C, 362C, 390A,																									0						2						2
	114A, 129A, 189C, 213A, 223T, 274A, 278T, 355T, 362C, 390A,																									0										1		1
	114A, 129A, 212G, 213A, 223T, 278T, 311C, 355T, 390A,																									0											1	1
	114A, 129A, 212G, 213A, 223T, 278T, 362C, 390A,										1															1												1
	114A, 129A, 212G, 213A, 223T, 278T, 390A,	1																1								2										2		4
	114A, 129A, 213A, 223T, 245T, 278T, 355T, 362C, 390A,																				1					1												1
	114A, 129A, 213A, 223T, 266T, 278T, 355T, 362C, 390A,																				1					1												1
	114A, 129A, 213A, 223T, 274A, 278T, 390A,							1			1															2					1	1				2		6
	114A, 129A, 213A, 223T, 278T, 311C, 355T, 356C, 362C, 390A,	1																								1												1
	114A, 129A, 213A, 223T, 278T, 311C, 362C, 390A,		1																							1												1
	114A, 129A, 213A, 223T, 278T, 325C, 362C, 390A,				1														1			1	1			4												4
	114A, 129A, 213A, 223T, 278T, 354T, 390A,	1		1	1	1	2					1		1		1	1	1					2	1	1	15											1	16
	114A, 129A, 213A, 223T, 278T, 355T, 362C, 368C, 390A,																									0											1	1
	114A, 129A, 213A, 223T, 278T, 355T, 362C, 390A,									1				1			1				2	1			1	7		1	1								1	10
	114A, 129A, 213A, 223T, 278T, 362C, 390A,					1							1	1									2		1	6												6
	114A, 129A, 213A, 223T, 278T, 390A,						1													1						2												2
L2b Total		3	1	1	2	2	4	1		1	2	1	1	3		1	2	2	1	1	4	2	5	1	3	44		2	1		1	3				5	4	60
L2c	114A, 213A, 223T, 278T, 355T, 362C, 390A,								1																	1												1
	114A, 213A, 223T, 278T, 362C, 390A,				1														1						1	3												3
	114A, 223T, 278T, 390A,																				1		1	1		3												3
	124C, 223T, 255A, 278T, 362C, 390A,																									0											1	1
	124C, 223T, 278T, 390A,																							1		1												1
	193T, 223T, 264T, 278T, 390A,																		3							3												3
	193T, 223T, 278T, 311C, 390A,																									0										1		1
	193T, 223T, 278T, 390A,																									0									1			1
	207G, 223T, 278T, 390A,																									0								1				1
	209C, 223T, 264T, 278T, 390A,				1																					1												1
	223T, 234T, 264T, 278T, 390A,																	1								1												1
	223T, 264T, 274A, 278T, 390A,																				1					1												1
	223T, 264T, 278T, 311C, 390A,															2							1			3											1	4
	223T, 264T, 278T, 390A,	1		1													1							1	2	6		1		1							1	9
	223T, 278T, 309G, 368C, 390A,					1														1						2												2
	223T, 278T, 311C, 390A,																						1			1												1
	223T, 278T, 390A,								1		1							1					1	2		6			1									7
	46C, 223T, 278T, 390A,																									0									1			1
	81G, 209C, 223T, 265C, 278T, 390A,				1																					1												1
	81G, 223T, 260T, 265C, 278T, 390A,																		1	1						2												2
	81G, 223T, 265C, 278T, 390A,							1									1									2												2
	81G, 223T, 278T, 390A,																									0							1					1
	86C, 223T, 264T, 278T, 390A,										1															1												1
	93C, 189C, 192T, 223T, 278T, 309G, 390A,																		1							1												1
	93C, 189C, 223T, 264T, 278T, 390A,																									0										1		1
	93C, 223T, 264T, 266T, 267T, 278T, 390A,			1																			1		1	3												3
	93C, 223T, 264T, 278T, 390A,																									0											1	1
L2c Total		1		2	3	1		1	2		2					2	2	2	6	2	2		5	5	4	42		1	1	1			1	1	2	2	4	55
L2d	111A, 145A, 176T, 184T, 188T, 223T, 239T, 278T, 292T, 355T, 390A, 399G, 400T,																									0							1					1
	111A, 145A, 184T, 223T, 239T, 278T, 287T, 292T, 311C, 355T, 390A, 399G, 400T,																						1			1												1
	111A, 145A, 184T, 223T, 239T, 278T, 292T, 355T, 390A, 399G, 400T,	1																								1						5						6
	111A, 145A, 184T, 223T, 239T, 278T, 292T, 390A, 399G, 400T,																						1			1												1
	111A, 145A, 184T, 223T, 239T, 278T, 355T, 390A, 399G, 400T,																									0						1						1
	223T, 278T, 294T, 309G, 390A, 399G,																									0								1				1
	39C, 111A, 145A, 172C, 184T, 223T, 239T, 278T, 292T, 311C, 355T, 390A, 399G, 400T,					1																				1												1
	93C, 111A, 129A, 145A, 183C, 189C, 223T, 239T, 278T, 291T, 355T, 362C, 390A, 399G, 400T,															1										1												1
	93C, 111A, 145A, 184T, 223T, 239T, 278T, 291T, 355T, 362C, 390A, 399G, 400T,						1																		1	2												2
	93C, 223T, 278T, 294T, 311C, 390A, 399G,																									0					1							1
L2d Total		1				1	1									1							2		1	7					1	6	1	1				16
L3* M* N*	114A, 129A, 213A, 223T, 390A,								1																	1												1
	114A, 129A, 223T, 355T,										1															1												1
	129A, 148T, 168T, 172C, 187T, 188G, 189C, 223T, 230G, 311C,																						1			1												1
	129A, 163G, 189C, 223T, 278T, 293G, 294T, 311C, 360T,																									0		1						1				2
	129A, 172C, 174T, 192T, 218T, 223T, 256A, 311C, 362C,			1																						1					1							2
	129A, 182C, 183C, 189C, 223T, 266T, 278T, 294T, 297C, 311C, 360T,																			1						1												1
	129A, 183C, 189C, 223T, 265C, 278T, 286G, 288C, 294T, 311C, 360T,																									0					1							1
	129A, 183C, 189C, 223T, 278T, 294T, 311C, 360T,								1																	1												1
	129A, 183Del, 189A, 215G, 223T, 278T, 294T, 311C, 360T,	1			1																	1				3						1						4
	129A, 183Del, 215G, 223T, 278T, 294T, 311C, 360T,																		1							1												1
	129A, 187A, 189C, 223T, 265C, 278T, 286G, 294T, 311C, 360T,															1										1												1
	129A, 187T, 189C, 223T, 265C, 286G, 294T, 311C, 360T,			1							1															2												2
	129A, 192T, 218T, 223T, 256A, 311C, 362C,																									0						7						7
	129A, 223T, 287T, 292T, 295T, 311C,										1															1												1
	145A, 223T, 278T, 362C,					1												1								2												2
	170G, 179T, 189C, 192T, 215G, 223T, 256A, 311C,																									0								1				1
	186T, 189C, 192T, 223T, 256A, 284G, 297C, 311C,																1									1												1
	189C, 193InsC, 223T, 278T, 362C,																									0					1							1
	221T, 223T, 278T,	1																								1												1
	222T, 223T, 248T, 293T, 311C, 362C, 399G,																									0				1	1							2
	223T, 261T, 355T,																				1					1												1
	223T, 265C,																									0		1										1
	223T, 278T, 355T, 362C,															1										1												1
	223T, 278T, 362C,		1																							1						1	1			2	1	6
	223T, 311C,													1												1												1
	223T, 355T,																									0		1								1		2
	223T, 355T, 362C,										1															1												1
	223T, 355T, 390A,																									0										1		1
	223T, 362C,																									0								1				1
	29InsATTCTCTGTTCTTT, 129A, 187T, 189C, 223T, 265C, 286G, 294T, 311C, 360T,																								1	1												1
	29InsCATTCTCTGTTCTTT, 128G, 129A, 187T, 189C, 223T, 265C, 286G, 294T, 311C, 360T,																									0					1							1
	29InsCATTCTCTGTTCTTT, 129A, 187T, 189C, 223T, 265C, 286G, 294T, 311C, 360T,																		1			1				2												2
	38G, 86C, 172C, 187T, 189C, 223T, 278T, 293G, 294T, 360T,																									0											1	1
	51G, 114T, 187T, 189C, 193T, 193InsC, 223T, 234T, 293T, 311C, 316G, 355T, 362C, 399G,																				1					1												1
	51G, 114T, 189C, 192T, 223T, 234T, 293T, 311C, 316G, 355T, 362C, 399G,				1		1						1	1					1							5												5
	51G, 114T, 189C, 192T, 223T, 293T, 301T, 311C, 316G, 355T, 362C, 399G,							1																		1												1
	51G, 114T, 189C, 192T, 223T, 293T, 311C, 316G, 355T, 362C, 399G,											1				1				1						3						2						5
	51G, 189C, 192T, 223T, 293T, 311C, 316G, 355T, 399G,																	1								1												1
	51G, 223T, 278T, 311C, 362C,																				1					1												1
	51G, 223T, 278T, 362C, 400T,																					1				1												1
	75C, 129A, 223T, 311C, 355T,																		2	1		1				4												4
	75C, 129A, 223T, 355T,													1												1												1
	86C, 129A, 163G, 187T, 189C, 223T, 278T, 293G, 294T, 360T,															1										1												1
	93C, 129A, 183C, 189C, 223T, 265C, 278T, 286G, 294T, 311C, 359C, 360T,														1											1												1
	93C, 169T, 183C, 189C, 194C, 195C, 213A, 223T, 235G, 243C,																									0		1										1
	93G, 223T, 287A, 293T, 301T, 311C, 355T, 362C, 399G,																									0						1						1
L3* M* N* Total		2	1	2	2	1	1	1	2		4	1	1	3	1	4	1	2	5	3	3	4	1		1	46		4		1	5	12	1	3		4	2	78
L3b	114T, 124C, 223T, 278T, 311C, 362C,																									0			1									1
	124C, 153A, 189C, 223T, 278T, 362C,							1																		1												1
	124C, 169T, 223T, 271C, 278T, 362C,																									0								1				1
	124C, 183C, 189C, 223T, 272G, 278T, 362C,																									0											1	1
	124C, 183C, 189C, 223T, 278T, 362C,											1														1												1
	124C, 186T, 189C, 223T, 249C, 278T, 291T, 362C,																									0											1	1
	124C, 189C, 223T, 278T, 362C,																									0										1		1
	124C, 221T, 223T, 278T, 362C,																				1					1												1
	124C, 223T, 249C, 278T, 362C,																									0			1									1
	124C, 223T, 255A, 278T, 311C, 362C,																1	2			1					4												4
	124C, 223T, 256T, 278T, 362C,			1										1	1								1	1		5												5
	124C, 223T, 271C, 278T, 362C,																									0											1	1
	124C, 223T, 278T, 311C, 320T, 362C,																									0				1								1
	124C, 223T, 278T, 311C, 362C,			3	1	2							1	1		3			1	1	1	2	1	1	2	20					2	2						24
	124C, 223T, 278T, 362C,	2				1	1	1		1			3	1		1			1	1		1	1	1		16			1		2	2		2		4	1	28
	48A, 124C, 223T, 278T, 320T, 362C,																									0										1		1
	48A, 124C, 223T, 278T, 362C,		1																							1										2		3
	86C, 124C, 223T, 278T, 362C,			1				1				1					1	1					1			6												6
	93C, 124C, 223T, 278T, 362C,										1															1												1
L3b Total		2	1	5	1	3	1	3		1	1	2	4	3	1	4	2	3	2	2	3	3	4	3	2	56			3	1	4	4		3		8	4	83
L3d	111T, 124C, 183C, 189C, 223T,																									0		1										1
	111T, 124C, 223T,															1										1										3		4
	124C, 153A, 223T, 291T,										1										1					2												2
	124C, 166G, 223T,										1															1				3	3			1				8
	124C, 166G, 223T, 295T,																									0					2							2
	124C, 166G, 223T, 304C,									1																1												1
	124C, 173T, 223T, 256T, 368C,																									0						1						1
	124C, 183C, 189C, 193InsC, 223T, 278T, 304C, 311C,																									0					1							1
	124C, 194T, 223T, 256T, 324C, 368C,																									0										1		1
	124C, 223T,		2			1									3	1	1	1					1			10			1					1		3		15
	124C, 223T, 234T, 256T, 311C, 368C,																									0						1						1
	124C, 223T, 240T, 362C,								1																	1												1
	124C, 223T, 256T, 305G, 368C,									1																1												1
	124C, 223T, 256T, 319A,																									0				1								1
	124C, 223T, 256T, 368C,			1	1						1		1					1				1		1		7					2	2						11
	124C, 223T, 257T, 319A,				1													1								2		1									1	4
	124C, 223T, 260T,																									0								1				1
	124C, 223T, 266T, 319A,								1																	1												1
	124C, 223T, 278T,	1									1				1											3												3
	124C, 223T, 291T, 362C,			1																						1		1										2
	124C, 223T, 299G,																									0											1	1
	124C, 223T, 311C, 319A,																									0						4						4
	124C, 223T, 319A,																									0					3	1						4
	124C, 223T, 362C,	1								1									1							3												3
	51G, 124C, 166G, 223T,													1												1												1
	77G, 124C, 223T, 319A,								1																	1												1
	93C, 124C, 223T, 256T, 368C,																									0					1							1
	93C, 124C, 223T, 278T,															1										1												1
L3d Total		2	2	2	2	1			3	3	4		1	1	4	3	1	3	1		1	1	1	1		37		3	1	4	12	9		3		7	2	78
L3e1*	114T, 167T, 223T, 327T,					1													1	1						3												3
	114T, 223T, 327T,									1							2						2	2		7												7
	124C, 223T, 278T, 311C, 327T, 362C,																	1								1												1
	126C, 223T, 327T,										1															1												1
	129A, 187T, 189C, 207G, 223T, 265C, 286G, 292T, 294T, 311C, 327T, 360T,			1		2							1						1	1						6												6
	129A, 223T, 309G, 317G, 327T,													1												1												1
	129A, 223T, 309G, 327T,					1														1						2												2
	129A, 223T, 327T,																				1					1												1
	148T, 176T, 223T, 311C, 327T,								1												1					2												2
	172C, 183C, 189C, 214T, 223T, 320T, 327T,				1														1							2												2
	172C, 223T, 278T, 309G, 327T,											1		1	1											3												3
	172C, 223T, 327T, 399G,			1																						1												1
	176T, 179T, 223T, 327T,						1																			1												1
	176T, 223T, 301T, 311C, 320T, 327T,		1																							1												1
	176T, 223T, 327T,																				1					1												1
	179T, 223T, 327T,						1				1											1				3			1									4
	179T, 223T, 327T, 355T,				1															1					1	3												3
	183Del, 223T, 327T,														1											1												1
	188T, 223T, 255A, 327T,									1																1												1
	207G, 223T, 240G, 327T,																									0						1						1
	207G, 223T, 327T,																									0			1	1	1							3
	209C, 223T, 327T,		1																							1												1
	223T, 255A, 327T,			1																			1			2												2
	223T, 269G, 309G, 327T,				1																					1												1
	223T, 278T, 309G, 327T,	2			1		1						1				1									6												6
	223T, 291T, 327T,	1					1										1				1					4												4
	223T, 293C, 311C, 327T,																				1					1												1
	223T, 309G, 327T,															1							3		1	5		1										6
	223T, 311C, 327T,		1	2																						3						2						5
	223T, 325C, 327T,														1											1												1
	223T, 325Del, 327T,																									0			1		2							3
	223T, 326G, 327T,																1									1												1
	223T, 327T,		1		1				2	1	2		1	1					2		1		8	1	2	23			2		2							27
	223T, 327T, 355T,																								1	1						1						2
	223T, 327T, 400T,																									0						1						1
	30T, 42Del, 223T, 234T, 309G, 327T, 395T,										1															1												1
	86C, 223T, 327T,																						1			1												1
L3e1* Total		3	4	5	5	4	4		3	3	5	1	3	3	3	1	5	1	5	4	6	1	15	3	5	92		1	5	1	5	5						109
L3e1a	185T, 209C, 223T, 327T,																						1			1												1
	185T, 223T, 311C, 327T,																									0				1	1							2
	93C, 185T, 223T, 269G, 292T, 327T,								1																	1												1
	93C, 185T, 223T, 269G, 327T,					1																				1												1
	93C, 185T, 223T, 327T,										1															1												1
L3e1a Total						1			1		1												1			4				1	1							6
L3e2*	148T, 223T, 311C, 320T,																									0											1	1
	148T, 223T, 320T,																									0									1			1
	167T, 223T, 320T, 399G,				1		1																		2	4												4
	179T, 182C, 183C, 189C, 223T, 239T, 311C, 320T, 362C,			1																					1	2											1	3
	179T, 183C, 189C, 193InsC, 223T, 239T, 311C, 320T, 362C,																									0					1							1
	179T, 183C, 189C, 223T, 239T, 286T, 311C, 320T, 362C,																	1								1												1
	179T, 183C, 189C, 223T, 239T, 311C, 320T, 362C,									1																1		1										2
	179T, 183Del, 186T, 189C, 223T, 239T, 301T, 311C, 320T, 362C,																	2								2												2
	179T, 183Del, 186T, 189C, 223T, 239T, 311C, 320T, 362C,												1													1												1
	179T, 183Del, 186T, 189C, 223T, 311C, 320T, 362C,											1														1												1
	183C, 189C, 193InsC, 223T, 311C, 320T,																									0				1								1
	189C, 193InsC, 223T, 311C, 320T,																									0						2						2
	223T, 254G, 320T,																						1			1								1		2		4
	223T, 258T, 278T, 320T,																									0							1					1
	223T, 258T, 294T, 320T,																									0										1		1
	223T, 258T, 320T,																									0								1		1		2
	223T, 271C, 320T,			1																						1												1
	223T, 293C, 320T, 399G,						1																			1												1
	223T, 311C, 320T,					2																				2				3	6	2		2		1		16
	223T, 311C, 320T, 362C,																									0					1							1
	223T, 320T,						1		1								2			2						6						1		1		2	1	11
	223T, 320T, 362C,																									0										1		1
	223T, 320T, 362C, 399G,										1						1									2												2
	223T, 320T, 390A, 399G,																									0								1				1
	223T, 320T, 399G,			1		3		1	1	1	1				1	1		1							1	12					1	3			1		1	18
	78G, 129A, 183G, 187T, 189C, 223T, 265C, 286A, 294T, 311C, 320T, 360T,	1			1									1					1							4												4
	78G, 129A, 183G, 187T, 189C, 223T, 265C, 286G, 294T, 311C, 320T, 360T,																									0		1										1
	78G, 183G, 189C, 223T, 265C, 286G, 294T, 311C, 320T, 360T,				1																	1				2												2
	78G, 187T, 189C, 223T, 265C, 286G, 294T, 311C, 320T, 360T,																			1						1												1
	78G, 93C, 129A, 183G, 187T, 189C, 223T, 265C, 286G, 294T, 311C, 320T, 360T,										1															1												1
	86C, 223T, 320T, 399G,																1									1												1
	93C, 129A, 223T, 320T,																									0							1					1
	93C, 223T, 301T, 320T, 399G,									1																1												1
L3e2* Total		1		3	3	5	3	1	2	3	3	1	1	1	1	1	4	4	1	3		1	1		4	47		2		4	9	8	2	6	2	8	4	92
L3e2b	126C, 172C, 189C, 223T, 319A, 320T,																									0											1	1
	129A, 148T, 168T, 172C, 187T, 188A, 189C, 223T, 230G, 293G, 311C, 320T,																									0						3						3
	129A, 148T, 168T, 172C, 188G, 189C, 223T, 230G, 311C, 320T,				1													1								2												2
	129A, 172C, 183C, 189C, 223T, 311C, 320T,			1																						1												1
	129A, 172C, 183C, 189C, 223T, 320T,		1																							1												1
	129A, 172C, 189C, 223T, 320T,																									0											1	1
	145A, 172C, 183C, 189C, 223T, 320T,									1																1												1
	164G, 172C, 189C, 193InsC, 223T, 320T,																									0					1							1
	168T, 172C, 183C, 189C, 193InsC, 223T, 320T,																									0						1						1
	172C, 182C, 183C, 189C, 193InsC, 223T, 320T,																									0					2							2
	172C, 182C, 183C, 189C, 223T, 261T, 320T,																									0		1										1
	172C, 182C, 183C, 189C, 223T, 320T,								1																	1								1				2
	172C, 183C, 188T, 189C, 193InsC, 223T, 320T,																									0											1	1
	172C, 183C, 188T, 189C, 223T, 320T,																									0									1		1	2
	172C, 183C, 189C, 193InsC, 223T, 224C, 320T,																									0					1							1
	172C, 183C, 189C, 193InsC, 223T, 261T, 284G, 320T,																									0					1							1
	172C, 183C, 189C, 193InsC, 223T, 309G, 320T,																									0						3						3
	172C, 183C, 189C, 193InsC, 223T, 320T,																									0					2	2						4
	172C, 183C, 189C, 223T, 244A, 311C, 320T,												1													1												1
	172C, 183C, 189C, 223T, 261T, 320T,					1														1						2												2
	172C, 183C, 189C, 223T, 266T, 320T,			1												1										2												2
	172C, 183C, 189C, 223T, 291T, 311C, 320T,																									0			1									1
	172C, 183C, 189C, 223T, 291T, 311C, 320T, 344T,																	1								1												1
	172C, 183C, 189C, 223T, 311C, 320T,																				1		1			2			1							1		4
	172C, 183C, 189C, 223T, 320T,	1	1		2		1		1		1	1	1	2	1	2	2		2		1	2	1	1	1	24		4	2			2	1			1	1	35
	172C, 183C, 189C, 223T, 320T, 335G,																1									1												1
	172C, 183T, 189C, 223T, 320T,																		1						1	2												2
	172C, 189C, 193InsC, 223T, 260T, 320T,																									0					1							1
	172C, 189C, 193InsC, 223T, 320T,																									0						5						5
	172C, 189C, 223T, 239T, 320T,																									0									1	1		2
	172C, 189C, 223T, 278T, 318G, 320T,																									0											1	1
	172C, 189C, 223T, 319A, 320T,									1																1												1
	172C, 189C, 223T, 320T,		3	2	1		1				1		2		2	2	1				1		1	2	4	23			1									24
	172C, 189C, 223T, 320T, 325C,																					1				1												1
	78G, 172C, 183C, 189C, 192T, 223T, 320T,																			1						1												1
	93C, 172C, 183C, 189C, 193InsC, 223T, 320T,																									0						1						1
	93C, 172C, 183C, 189C, 223T, 320T,		1																							1												1
	93C, 172C, 183Del, 189C, 223T, 320T,																									0						1						1
	93C, 172C, 189C, 223T, 284G, 320T,							1																		1												1
	93C, 172C, 189C, 223T, 320T,																									0										1		1
L3e2b Total		1	6	4	4	1	2	1	2	2	2	1	4	2	3	5	4	2	3	2	3	3	3	3	6	69		5	5		8	18	1	1	2	4	6	119
L3e3	183C, 189C, 193InsC, 223T, 265T,																									0						1						1
	189C, 223T, 265T,																									0										2		2
	223T, 265T,		1	1	1	1			1		3	1	2						1				1	1	2	16					3						1	20
	223T, 265T, 311C,									1																1												1
	93C, 148T, 223T, 265T,																									0										4		4
	93C, 223T, 265T,						1	1	1				1			1						1			2	8		1			1						1	11
	93C, 223T, 265T, 304C,																									0											1	1
	93C, 223T, 265T, 319A,									1																1												1
L3e3 Total			1	1	1	1	1	1	2	2	3	1	3			1			1			1	1	1	4	26		1			4	1				6	3	41
L3e4	111T, 126C, 189C, 223T, 264T, 270T, 278T, 293G, 311C,																									0										1		1
	126C, 187T, 189C, 223T, 264T, 270T, 278T, 293G,														1											1												1
	185T, 189C, 193Del, 223T, 264T, 327T,																		1							1												1
	51G, 111T, 223T, 264T,																						1			1												1
	51G, 223T, 264T,						1							1		1				1		1				5												5
	51G, 223T, 264T, 311C,												2													2												2
	51G, 93C, 223T, 264T,																					1				1												1
L3e4 Total							1						2	1	1	1			1	1		2	1			11										1		12
L3f	114A, 209C, 223T, 292T, 311C,																									0								1				1
	129A, 132G, 209C, 223T, 292T, 295T, 311C,										1															1												1
	129A, 183C, 189C, 209C, 223T, 292T, 295T, 311C,				1																					1												1
	129A, 189C, 209C, 223T, 260T, 292T, 295T, 311C,								1																	1												1
	129A, 209C, 223T, 292T, 295T, 304C, 311C,																									0		1								1		2
	129A, 209C, 223T, 292T, 295T, 311C,	2	1		2		1				1	2	1	2	1	1	2		2	1	1	3	4	2	4	33		2	2		2				1	1		41
	129A, 209C, 223T, 295T, 311C,																									0		1				2						3
	148T, 209C, 223T, 255A, 311C,																									0					1							1
	172C, 183C, 189C, 209C, 223T, 311C, 320T,																									0										2		2
	176T, 209C, 223T, 292T, 311C,																									0											1	1
	183C, 189C, 209C, 223T, 292T, 311C,									1																1												1
	187T, 189C, 209C, 223T, 292T, 311C,										1								1			1				3												3
	189C, 209C, 223T, 292T, 311C,	1	1																							2												2
	209C, 214T, 223T, 292T, 311C,																						1			1												1
	209C, 218T, 223T, 234T, 292T, 311C,																									0		1										1
	209C, 218T, 223T, 256T, 311C,																									0					1							1
	209C, 218T, 223T, 292T, 293G, 311C,													1												1												1
	209C, 218T, 223T, 292T, 295T, 311C,						1																		1	2												2
	209C, 218T, 223T, 292T, 311C,								1	1	1		1	1							1				2	8		1										9
	209C, 218T, 223T, 311C,																									0			1									1
	209C, 223T, 235G, 274A, 292T, 311C,									2																2			1									3
	209C, 223T, 274A, 292T, 311C,																									0					1			1				2
	209C, 223T, 292T, 295T, 311C,																									0											1	1
	209C, 223T, 292T, 311C,	1		1		1					1	1		1		4		1			1		2		2	16		1	1						1		1	20
	209C, 223T, 295T, 311C,																									0								1				1
	209C, 223T, 311C,											1									1					2				1		2						5
	37G, 209C, 223T, 292T, 311C,													1					1			1				3												3
	51G, 129A, 209C, 223T, 292T, 295T, 311C,																				1					1												1
	75C, 129A, 209C, 223T, 292T, 311C,																1									1												1
	75C, 209C, 223T, 292T, 311C,										1															1												1
	75C, 209C, 223T, 292T, 311C, 368C,												1													1												1
	75C, 86C, 129A, 209C, 223T, 292T, 311C,																					1				1												1
	80G, 176T, 209C, 223T, 234T, 294T, 311C,									1																1												1
	93C, 129A, 209C, 223T, 292T, 295T, 311C,																	1								1												1
	93C, 189C, 209C, 223T, 292T, 311C,		1																							1												1
	93C, 209C, 223T, 292T, 311C,																									0											1	1
L3f Total		4	3	1	3	1	2		2	5	6	4	3	6	1	5	3	2	4	1	5	6	7	2	9	85		7	5	1	5	4		3	2	4	4	120
Non L	129A, 145A, 187T, 189C, 213A, 265C, 278T, 286G, 294T, 311C, 360T,																									0						1						1
	129A, 189C, 261T, 278T, 300G, 354T, 390A, 399G,									1																1												1
	172C, 183C, 189C, 193InsC, 219G, 261T, 278T,																									0						1						1
	172C, 183C, 189C, 219G, 265G, 278T,																									0								1				1
	172C, 183C, 189C, 219G, 278T,																									0										2		2
	172C, 183C, 189C, 320T,																									0							1					1
	172C, 184T, 219G, 234T, 278T,																									0								1				1
	172C, 184T, 219G, 234T, 278T, 311C,																1									1												1
	179T, 183C, 189C, 239T, 311C, 320T, 362C,																						1			1												1
	185T, 327T,																									0					2							2
	189C, 193T, 193InsC, 278T, 294T, 362C, 390A,																									0						2						2
	286T, 320T, 399G,										1															1												1
	298C,	1												1												2												2
	41G, 292T,																			2						2												2
	51G, 129A, 187T, 189C, 214T, 234T, 249C, 256T, 258G, 274A, 278T, 293G, 294T, 311C, 360T,																									0				1								1
	51G, 129A, 187T, 189C, 214T, 234T, 249C, 258G, 274A, 278T, 293G, 294T, 311C, 360T,																									0					1							1
	86C, 129A, 148T, 183C, 189C, 278T, 300G, 354T, 390A, 399G,															2		1							2	5												5
	93C, 129A, 148T, 168T, 172C, 187T, 188G, 189C, 230G, 278T, 293G, 311C, 320T,																	1								1												1
	93C, 129A, 187T, 189C, 207G, 256T, 270T, 278T, 293G, 294T, 311C, 360T,																									0				1								1
	93C, 129A, 189C, 261T, 278T, 300G, 354T, 390A, 399G,		1							1			1				1									4												4
	93C, 129A, 189C, 278T, 300G, 354T, 390A, 399G,	1			1														1						1	4			1									5
	93C, 129A, 189C, 300G, 354T, 390A, 399G,													1												1												1
Non L		2	1		1					2	1		1	2		2	2	2	1	2			1		3	23			1	2	3	4	1	2		2		38
Grand Total		37	26	44	49	48	48	17	28	38	50	36	50	50	28	50	48	48	50	49	50	50	96	28	70	1088		54	51	34	107	115	20	51	21	87	59	1686

## Sheet: Supplemental Table S4
Supplemental Tables S4: Pairwise ETPD P-values for various levels of NRY and mtDNA analysis for Cross River samples, Cameroon and Ghana. Level of analysis shown in top left cell of matrix. Colour code: yellow = 0.05<P<0.01, orange = 0.01<0.001, red = P<0.001.
NRY UEP Level	Annang	Efik	Ejagham	Ibibio	Igbo
Efik	0.40575
Ejagham	0.4632	0.23905
Ibibio	0.83005	0.59345	0.47255
Igbo	0.389	0.85105	0.34765	0.74715
Oron	0.82735	0.28255	0.6372	0.7853	0.75845
NRY UEP+MS Haplotype Level	Annang	Efik	Ejagham	Ibibio	Igbo
Efik	0.9674
Ejagham	0.16065	0.44265
Ibibio	0.65095	0.3007	0.68505
Igbo	0.3219	0.1572	0.00505	0.17705
Oron	0.5596	0.9425	0.10925	0.26	0.1148
MtDNA HVS-1 16020-16400 Level	Annang	Efik	Ejagham	Ibibio	Igbo
Efik	0.4905
Ejagham	0.03495	0
Ibibio	0.4371	0.9626	0
Igbo	0.5791	0.1351	0.13615	0.33135
Oron	0.8374	0.63035	0.31205	0.8525	0.86765
NRY Haplogroup Level	AN-AO	AN-EA	AN-IO	EF-EE	EF-INE	EF-OEU	EK-CA	EK-CC	EK-CI	EK-NA	IB-ANMWN	IB-EAEEUAE	IB-EUE	IB-IAAUA	IB-IEINOI	IB-IMIEI	IB-IOINO	IB-MNENN	IB-NEI	IB-OII	IB-ONMNI	IG-C	OR-AO	OR-ENEEAU	IG-E	IG-N	CA-BT	CA-FB	CA-WA	GH-AEW	GH-AKE	GH-ASWW	GH-EHVR
AN-EA	0.31945
AN-IO	0.0426	0.4624
EF-EE	0.3627	0.91915	0.49455
EF-INE	0.00395	0.28975	0.0713	0.02225
EF-OEU	0.25615	0.5402	0.4481	0.53345	0.1989
EK-CA	0.01255	0.29855	0.05745	0.1132	0.5121	0.2762
EK-CC	0.34035	0.7928	0.538	0.9423	0.2343	1	0.3494
EK-CI	0.1605	0.91285	0.46075	0.9668	0.02925	0.2602	0.2038	0.7809
EK-NA	0.4395	0.9666	0.7243	0.99105	0.04315	0.58335	0.18565	0.94295	0.98335
IB-ANMWN	0.8732	0.76025	0.30135	0.9294	0.0109	0.4659	0.02405	0.75325	0.75755	0.97035
IB-EAEEUAE	0.2987	0.8032	0.26465	0.3696	0.47485	0.55345	0.1075	0.59025	0.1816	0.4838	0.42735
IB-EUE	0.17715	0.955	0.39505	0.79155	0.29735	0.8278	0.5065	0.9568	0.65325	0.7592	0.4781	0.7045
IB-IAAUA	0.0241	0.57275	0.88385	0.3789	0.37565	0.42475	0.25305	0.47985	0.4649	0.59995	0.126	0.3302	0.71755
IB-IEINOI	0.0203	0.20695	0.64905	0.4011	0.0162	0.4822	0.0696	0.63285	0.2818	0.4251	0.15555	0.05895	0.31855	0.50205
IB-IMIEI	0.2078	0.3409	0.0566	0.35185	0.05395	0.85205	0.32615	0.87035	0.17905	0.22785	0.23115	0.2039	0.7002	0.10115	0.14685
IB-IOINO	0.55725	0.9265	0.1821	0.91285	0.0169	0.3013	0.07655	0.72195	0.7851	0.9197	0.94005	0.42185	0.7061	0.15655	0.0998	0.2839
IB-MNENN	0.0691	0.53285	0.08515	0.62515	0.0195	0.37895	0.4389	0.878	0.5504	0.3927	0.3116	0.112	0.80445	0.1601	0.1226	0.88815	0.4787
IB-NEI	0.02065	0.76485	0.2529	0.26745	0.73835	0.4198	0.4578	0.5187	0.22	0.28035	0.1227	0.659	0.878	0.64615	0.0802	0.20275	0.22285	0.1876
IB-OII	0.08575	0.89795	0.72465	0.85315	0.04645	0.34755	0.5452	0.92925	0.99105	0.89955	0.5473	0.1441	0.7784	0.94115	0.6122	0.1982	0.4105	0.5875	0.2662
IB-ONMNI	0.75295	0.77315	0.48	0.8582	0.0329	0.69815	0.04615	0.92155	0.5993	0.96415	0.9812	0.61605	0.5932	0.2576	0.25565	0.30255	0.8682	0.264	0.17635	0.38945
IG-C	0.4129	0.5842	0.31885	0.75765	0.06175	0.9821	0.25405	1	0.2786	0.50745	0.585	0.43445	0.8897	0.3598	0.4735	0.95365	0.4549	0.74465	0.2828	0.1897	0.7936
OR-AO	0.107	0.60055	0.84335	0.7692	0.18585	0.85855	0.2174	1	0.7009	0.87695	0.46615	0.3385	0.80575	0.7536	1	0.4473	0.33685	0.52025	0.3859	0.9781	0.6817	0.82885
OR-ENEEAU	0.7019	0.94555	0.21365	0.97615	0.00155	0.3809	0.11705	0.8636	0.7931	0.9027	0.97155	0.37625	0.768	0.17585	0.1102	0.416	1	0.63605	0.17115	0.3409	0.91775	0.49395	0.55135
IG-E	5e-05	0.13645	0.01915	0.0773	0.02	0.0808	0.6547	0.3603	0.1122	0.0272	0.0175	0.00835	0.37855	0.2748	0.1071	0.18965	0.0091	0.6028	0.1481	0.3975	0.0192	0.1292	0.3776	0.02265
IG-N	0.0046	0.01395	0	0.0011	0.0532	0.0109	0.09955	0.02135	0	0	0	0.0228	0.0108	0.00105	0.0002	0.0423	0	0.0057	0.02395	0.00105	0.0006	0.00145	0.0019	0	5e-05
CA-BT	0.0119	0.02165	0	0	0.0097	0	0.0062	0.0024	0.0001	0.00145	0.00275	0.03675	0.0024	0	0	0.0001	0.0001	0	0.00665	5e-05	0.0017	0	0	0.0016	0	0.02695
CA-FB	0	0.0407	0.0017	0	0.06305	0.0102	0.5575	0.0683	0.01065	0	0	0.00055	0.0735	0.1358	0.00085	0.02055	0	0.0161	0.2529	0.0027	5e-05	0	0.0553	0	0.3622	0.00115	0
CA-WA	0.00615	0.037	0.0163	0.06735	0.00055	0.0903	0.1161	0.49485	0.035	0.0195	0.01935	0.00075	0.063	0.0316	0.14825	0.245	0.0105	0.34965	0.00425	0.0079	0.0199	0.18605	0.36	0.0014	0.27965	0	0	0.0024
GH-AEW	0.16165	0.3698	0.02335	0.21905	0.2319	0.46335	0.33305	0.4245	0.1527	0.1917	0.1769	0.38485	0.6393	0.0558	0.0299	0.8899	0.29805	0.79695	0.34275	0.2103	0.2193	0.68935	0.12015	0.4816	0.1546	0.3942	0.0549	0.154	0.1244
GH-AKE	0.01045	0.01335	0	0	0	0	0.0003	0.00245	0	0	0.0024	0.00455	0.00055	0	0	0.0001	0.00075	0.0006	0.00035	0	0.001	0	0	0	0	0.0144	0.39355	0	0	0.0768
GH-ASWW	0.01675	0.02195	0	0.00095	0.0016	0.0119	0.01455	0.00675	5e-05	0.00085	0.0051	0.00505	0.0038	0.00045	0	0.01685	0.0047	0.0022	0.00455	0.0005	0.0002	0.0001	0.00075	0.0037	5e-05	0.00405	0.02805	0	0	0.084	0.0123
GH-EHVR	0.32245	0.57135	0.0065	0.3184	0.0121	0.14305	0.1742	0.4604	0.25995	0.26705	0.39285	0.25745	0.4023	0.0236	0.0056	0.3808	0.59785	0.40415	0.12255	0.0361	0.2445	0.1401	0.0999	0.3908	0.0078	0.0281	0.0089	0	0.0001	0.92345	0.01655	0.0063
GH-FEWR	0.05605	0.00405	0	0	0.00035	0	0.00245	0.00465	0	0	0.00305	0.00435	0	0	0	0.0008	0.00065	0	0.00015	0	0.002	0	0	0	0	0.04485	0.382	0	0	0.24565	0.5061	0.04495	0.02175
NRY UEP+MS Haplotype Level	AN-AO	AN-EA	AN-IO	EF-EE	EF-INE	EF-OEU	EK-CA	EK-CC	EK-CI	EK-NA	IB-ANMWN	IB-EAEEUAE	IB-EUE	IB-IAAUA	IB-IEINOI	IB-IMIEI	IB-IOINO	IB-MNENN	IB-NEI	IB-OII	IB-ONMNI	IG-C	OR-AO	OR-ENEEAU	IG-E	IG-N	CA-BT	CA-FB	CA-WA	GH-AEW	GH-AKE	GH-ASWW	GH-EHVR
AN-EA	0.5
AN-IO	0.30505	0.5712
EF-EE	0.18965	0.82155	0.2714
EF-INE	0.3631	0.8577	0.84495	0.0293
EF-OEU	0.8436	0.67645	0.6739	0.5082	0.14765
EK-CA	0.0485	0.6987	0.1696	0.0687	0.8122	0.1847
EK-CC	0.12575	0.6158	0.8902	0.9252	0.2346	0.5294	0.0336
EK-CI	0.03185	0.2265	0.5034	0.24955	0.0334	0.3456	0.0601	0.5482
EK-NA	0.4718	0.5949	0.4741	0.667	0.32305	0.16945	0.4073	0.46575	0.30885
IB-ANMWN	0.67975	0.8417	0.80595	0.7516	0.57585	0.5932	0.1883	0.88985	0.3082	0.8163
IB-EAEEUAE	0.00535	0.5548	0.3163	0.3981	0.19635	0.1729	0.04095	0.34225	0.1055	0.20575	0.65435
IB-EUE	0.17585	0.7677	0.42715	0.46165	0.66715	0.5055	0.10275	0.5312	0.08715	0.0712	0.63115	0.67045
IB-IAAUA	0.34055	0.96135	0.82825	0.4317	0.74255	0.22085	0.44165	0.76335	0.36995	0.7471	0.95605	0.45635	0.269
IB-IEINOI	0.3174	0.3342	0.917	0.0283	0.3589	0.39525	0.1188	0.27915	0.3737	0.5002	0.16825	0.0738	0.0874	0.29355							13	22
IB-IMIEI	0.19745	0.5827	0.4509	0.03685	0.52225	0.35815	0.6307	0.18205	0.1076	0.549	0.2943	0.30595	0.3226	0.5696	0.05425
IB-IOINO	0.6187	0.2662	0.5565	0.90355	0.08285	0.9163	0.02595	0.62095	0.08685	0.22005	0.8451	0.0444	0.70285	0.1045	0.11305	0.06895
IB-MNENN	0.3424	0.32795	0.5894	0.34095	0.5629	0.66825	0.094	0.48635	0.3581	0.7667	0.9	0.74425	0.72325	0.7076	0.5335	0.553	0.3224
IB-NEI	0.1387	0.80155	0.4869	0.029	0.8311	0.05035	0.6466	0.2018	0.0959	0.66695	0.1489	0.1971	0.07935	0.9662	0.26195	0.87425	0.00265	0.67035
IB-OII	0.6008	0.58395	0.5406	0.13835	0.86655	0.3237	0.78865	0.38545	0.35375	0.8058	0.7764	0.49585	0.66215	0.8931	0.5927	0.2222	0.22225	0.82405	0.41785
IB-ONMNI	0.96175	0.77415	0.64055	0.57015	0.18475	0.97095	0.2062	0.54925	0.6148	0.9082	0.9395	0.49145	0.65415	0.72975	0.71635	0.3002	0.39495	0.98785	0.28845	0.52435
IG-C	0.10005	0.5656	0.70915	0.03265	0.0584	0.07495	0.33795	0.20785	0.46205	0.08245	0.149	0.0768	0.1717	0.1881	0.83055	0.05015	0.0059	0.1024	0.14095	0.11385	0.00875
OR-AO	0.19285	0.8482	0.9935	0.38255	0.93005	0.7701	0.5427	0.5194	0.27855	0.8761	0.87595	0.6663	0.57225	0.8072	0.31445	0.75515	0.52775	0.68735	0.7748	0.7942	0.6076	0.72815
OR-ENEEAU	0.42915	0.39915	0.47565	0.696	0.1531	0.88195	0.15365	0.41605	0.3203	0.41335	0.65045	0.44865	0.58775	0.1145	0.2014	0.29585	0.7272	0.86355	0.04105	0.4045	0.64225	0.01405	0.7286
IG-E	0	0.34065	0.02425	0.0409	0.00345	0.0016	0.58065	0.02605	0.0047	0.21235	0.02775	0.0472	0.00585	0.11195	0	0.17605	0.00255	0.069	0.1107	0.07405	0.0042	0.0023	0.1069	0.02235
IG-N	0.00035	0.06585	0.0032	0.00475	0	0	0.00485	0.0052	0.0055	0.01565	0.00305	0.0457	0.00065	0.05085	0.00255	0.00045	0	0.0125	0.0276	0.01665	0.002	0.00855	0.0015	0.00275	0.0112
CA-BT	0.018	0.08265	0.0071	0.00185	0.04665	0.00895	0.0495	0.01525	0.00785	0.0131	0.0994	0.01095	0.03525	0.147	0.00375	0.0014	0.00275	0.02345	0.017	0.07125	0.1128	0	0.0247	0	0	0
CA-FB	0.0001	0.0122	0	0	0	0	0.0033	0	0	0	0	0	0	0	0	0	0	0	0	0	0	0	0.00175	0	0	0	0
CA-WA	0	0	0	0	0	0	0	0	0	0	0	0	0	0	0	0	0	0	0	0	0	0	0	0	0	0	0	0
GH-AEW	0.1132	0.5011	0.2825	0.08585	0.6858	0.2832	0.2483	0.29655	0.0256	0.10665	0.3852	0.0566	0.6322	0.4844	0.037	0.0832	0.09685	0.1967	0.08825	0.2539	0.3375	0.27625	0.29465	0.07465	0.0011	0	0.1563	0.00025	0
GH-AKE	0.50995	0.6256	0.0182	0.00565	0.1978	0.0326	0.38715	0.01305	0.00575	0.24495	0.19685	0.03025	0.11995	0.19525	0.0106	0.30755	0.00545	0.03385	0.24785	0.1737	0.33215	0.01705	0.06725	0.00335	0.00065	0.0087	0.014	0	0	0.2123
GH-ASWW	0.23	0.454	0.14005	0.15835	0.28425	0.2293	0.1309	0.0255	0.0254	0.2493	0.35345	0.3694	0.36915	0.55045	0.0615	0.40765	0.04045	0.4486	0.2729	0.50915	0.5764	0.152	0.2686	0.20245	0.04955	0.0783	0.04295	0	0	0.0587
GH-EHVR	0.59685	0.2832	0.01895	0.0028	0.02	0.0708	0.64975	0.0536	0.1377	0.62165	0.04485	0	0.00035	0.35085	0.422	0.43695	0.00075	0.1862	0.4014	0.01565	0.33955	0	0.1603	0.00085	0.00955	0.14245	0.0004	0	0	0.2144	0.35365	0.6332
GH-FEWR	0.23585	0.18715	0.05005	0.0319	0.0458	0.02085	0.6903	0.0521	0.081	0.3913	0.4774	0.03915	0.0658	0.1151	0.0106	0.06255	0	0.158	0.0179	0.4294	0.34115	0.00625	0.35975	0.0067	0.019	0.00245	0.00955	0	0	0.59085	0.58755	0.5144	0.00695
MtDNA HVS-1 16023-16380 Level	AN-AO	AN-EA	AN-IO	CA-BT	CA-FB	CA-WA	EF-EE	EF-INE	EF-OEU	EK-CA	EK-CC	EK-CI	EK-NA	GH-AEW	GH-AKE	GH-ASWW	GH-EHVR	GH-FEWR	IB-ANMWN	IB-EAEEUAE	IB-EUE	IB-IAAUA	IB-IEINOI	IB-IMIEI	IB-IOINO	IB-MNENN	IB-NEI	IB-OII	IB-ONMNI	IG-C	OR-AO
AN-EA	0.4798
AN-IO	0.27445	0.36985
CA-BT	0.0007	0	0
CA-FB	0.0064	0	0.00165	0.2101
CA-WA	0	0	0	0	0
EF-EE	0.985	0.83655	0.9173	0.02395	0.0457	0
EF-INE	0.38055	0.1979	0.6258	0.01335	0.02785	0.00125	0.7252
EF-OEU	0.72635	0.1623	0.5899	0	0	0	0.98625	0.76715
EK-CA	0.75035	0.13265	0.63415	0.0394	0.16555	0.04585	0.45905	0.6147	0.51405
EK-CC	0.2036	0.1527	0.1374	0	0.001	0	0.35415	0.1654	0.3014	0.69405
EK-CI	0.4951	0.0503	0.24085	0	0.00145	0	0.1377	0.22065	0.62635	0.84075	0.9564
EK-NA	0.7723	0.95755	0.64555	0.00815	0.07985	0	0.9547	0.2647	0.251	0.68705	0.9575	0.671
GH-AEW	0.4133	0.4338	0.03185	0.02895	0	0.02335	0.89495	0.52585	0.3632	0.85115	0.5505	0.54745	0.69835
GH-AKE	0.1575	0.0232	0.00215	0.0067	0	0	0.00395	0.18195	0.0063	0.29405	0.3685	0.18425	0.03075	0.55805
GH-ASWW	0.8572	0.22165	0.51525	0	0.0006	0	0.67735	0.59375	0.5027	0.39815	0.2201	0.31845	0.47235	0.16775	0.27055
GH-EHVR	0.0164	0.00925	0	0	0	0	0	0.00175	5e-05	0.01605	0.00905	0.0198	0	0.0806	0.1076	0.03295
GH-FEWR	0.29585	0.01475	0.0159	0	0	0	0.1014	0.1514	0.06165	0.25685	0.53705	0.25255	0.12695	0.77035	0.91275	0.18905	0.0737
IB-ANMWN	0.4231	0.03505	0.30795	0	0	0	0.8201	0.13945	0.89635	0.2018	0.06335	0.15175	0.2671	0.21635	0	0.0931	0	0.03405
IB-EAEEUAE	0.4899	0.35485	0.1491	0	0.0221	0	0.90795	0.74255	0.6912	0.2324	0.3567	0.47425	0.5261	0.57555	0.00785	0.01915	0.0225	0.13325	0.2368
IB-EUE	0.97315	0.4102	0.3413	0	0.0041	0	0.9946	0.56435	0.8271	0.36775	0.32665	0.6645	0.8487	0.75045	0.0063	0.67965	0	0.146	0.8018	0.696
IB-IAAUA	0.6522	0.9662	0.2704	0.00015	0	0	0.8052	0.44245	0.2944	0.413	0.1663	0.0728	0.6	0.1314	0.05075	0.11895	0.0078	0.02955	0.2155	0.0777	0.86965
IB-IEINOI	0.53295	0.1393	0.5794	0	0	0	0.3874	0.25245	0.25615	0.0754	0.1369	0.07245	0.28785	0.02555	0.0065	0.20415	0	0.0835	0.26785	0.05975	0.638	0.24215
IB-IMIEI	0.98435	0.85225	0.35985	0.0123	0	0	0.9573	0.5704	0.68495	0.9672	0.26335	0.8117	0.92475	0.59905	0.01805	0.4401	0	0.10785	0.44725	0.18455	0.9156	0.9666	0.24355
IB-IOINO	0.52215	0.02925	0.73625	0	0	0	0.529	0.71955	0.8989	0.3601	0.15875	0.3205	0.07335	0.10675	0.005	0.8796	0	0.00145	0.2706	0.0476	0.16695	0.15915	0.19875	0.29445
IB-MNENN	0.6487	0.2365	0.03895	0	0.0326	0	0.98255	0.63965	0.245	0.10485	0.15165	0.1156	0.811	0.5806	0.0092	0.07595	0	0.0182	0.07695	0.7029	0.98765	0.2016	0.0498	0.2551	0.0022
IB-NEI	0.59395	0.02895	0.30525	0.00135	0.0031	0	0.4251	0.9943	0.2485	0.65145	0.26055	0.193	0.3983	0.3664	0.1272	0.2628	0	0.1115	0.0364	0.40475	0.47815	0.47585	0.09235	0.6774	0.07545	0.6137
IB-OII	0.9011	0.85485	0.79215	0.00325	0	0	0.984	0.43295	0.8718	0.68005	0.8621	0.89825	0.84195	0.89415	0.0884	0.97025	0.00345	0.2622	0.56205	0.5572	0.9883	0.5219	0.42625	0.9547	0.63715	0.70525	0.403
IB-ONMNI	0.7427	0.06615	0.27615	0.0016	0	0	0.92095	0.33065	0.9575	0.2374	0.20245	0.3441	0.362	0.3811	0.02085	0.52175	0.00765	0.06535	0.2868	0.7989	0.8577	0.04695	0.3093	0.44365	0.3626	0.77865	0.3582	0.94345
IG-C	0.5904	0.31745	0.3885	0	0	0	0.78495	0.27505	0.31325	0.14725	0.22585	0.1832	0.4206	0.0653	0	0.2573	0	0	0.39065	0.3964	0.71835	0.25655	0.62285	0.20195	0.15885	0.56575	0.0819	0.7736	0.1704
OR-AO	0.59725	0.63825	0.7665	0	0.0444	0	0.889	0.0251	0.35275	0.1137	0.1509	0.12485	0.9731	0.15715	0.00655	0.0378	0	0.05415	0.02305	0.18945	0.6442	0.35185	0.23525	0.9364	0.02695	0.27015	0.1003	0.70695	0.1023	0.9654
OR-ENEEAU	0.4277	0.2165	0.6498	0	0	0	0.92195	0.1283	0.8691	0.02195	0.3333	0.15325	0.43355	0.041	0	0.14965	0	0.0406	0.42605	0.77855	0.47795	0.19825	0.7407	0.3668	0.0382	0.2803	0.08245	0.54035	0.5023	0.8784	0.61205
MtDNA HVS-1 16020-16400 Level	AN-AO	AN-EA	AN-IO	EF-EE	EF-INE	EF-OEU	EK-CA	EK-CC	EK-CI	EK-NA	IB-ANMWN	IB-EAEEUAE	IB-EUE	IB-IAAUA	IB-IEINOI	IB-IMIEI	IB-IOINO	IB-MNENN	IB-NEI	IB-OII	IB-ONMNI	IG-C	IG-E	IG-N	OR-AO
AN-EA	0.53275
AN-IO	0.2873	0.3308
EF-EE	0.9956	0.82955	0.8491
EF-INE	0.33415	0.21825	0.664	0.74185
EF-OEU	0.61765	0.218	0.57285	0.9896	0.50945
EK-CA	0.67735	0.15775	0.51415	0.49605	0.5437	0.39055
EK-CC	0.26115	0.2732	0.16945	0.3597	0.14405	0.2792	0.7763
EK-CI	0.48325	0.0572	0.2612	0.17655	0.17075	0.5288	0.85815	0.95015
EK-NA	0.77465	0.8352	0.66915	0.97625	0.18315	0.20485	0.6759	0.97185	0.68
IB-ANMWN	0.4392	0.0355	0.3287	0.85635	0.1197	0.8748	0.2031	0.0777	0.12245	0.28295
IB-EAEEUAE	0.48515	0.50015	0.17805	0.91405	0.7583	0.70615	0.2496	0.34925	0.44145	0.55395	0.27775
IB-EUE	0.9826	0.47675	0.33735	0.99185	0.4907	0.8326	0.4265	0.5345	0.61395	0.81915	0.7889	0.7373
IB-IAAUA	0.6341	0.97735	0.34485	0.80875	0.4009	0.24635	0.39585	0.16615	0.10435	0.5992	0.1585	0.0555	0.84225
IB-IEINOI	0.439	0.13875	0.5615	0.46995	0.2611	0.24765	0.0725	0.09625	0.0887	0.24995	0.2214	0.06555	0.65875	0.2542
IB-IMIEI	0.96945	0.77095	0.154	0.9416	0.1728	0.59425	0.918	0.2065	0.6477	0.82955	0.3993	0.19155	0.857	0.82515	0.14085
IB-IOINO	0.4934	0.02855	0.7266	0.50355	0.6701	0.83495	0.37085	0.20915	0.3774	0.0696	0.1907	0.03165	0.1937	0.15735	0.1613	0.18835
IB-MNENN	0.6253	0.2634	0.0234	0.9697	0.60255	0.26645	0.0677	0.1839	0.10965	0.8074	0.08245	0.67585	0.9821	0.20685	0.0786	0.26025	0.00945
IB-NEI	0.65245	0.0466	0.1437	0.4393	0.9328	0.283	0.5325	0.25945	0.12705	0.2989	0.03665	0.3813	0.3969	0.21095	0.05245	0.56085	0.01695	0.52665
IB-OII	0.8909	0.772	0.8148	0.9614	0.4472	0.82665	0.6874	0.93355	0.9369	0.839	0.53845	0.57485	0.9799	0.48395	0.45935	0.9334	0.62965	0.607	0.35755
IB-ONMNI	0.74585	0.07035	0.1831	0.95475	0.408	0.94065	0.17945	0.196	0.39125	0.42455	0.3012	0.7742	0.8419	0.03625	0.1993	0.4121	0.4003	0.7809	0.37205	0.93045
IG-C	0.63835	0.3711	0.39005	0.6956	0.22195	0.2276	0.161	0.24125	0.2273	0.3804	0.3518	0.4741	0.67085	0.29495	0.64175	0.18535	0.1472	0.60275	0.0562	0.7533	0.21205
IG-E	0.6894	0.08345	0.05455	0.6079	0.03615	0.1465	0.37065	0.53625	0.49975	0.7283	0.3749	0.38185	0.85115	0.1203	0.1662	0.59785	0.02205	0.17035	0.15375	0.62685	0.61845	0.0554
IG-N	0.58545	0.2029	0.05925	0.617	0.09585	0.5861	0.17045	0.24665	0.3578	0.12805	0.1842	0.0919	0.5465	0.2502	0.1276	0.0789	0.34405	0.1072	0.0073	0.5569	0.39445	0.7051	0.2806
OR-AO	0.50775	0.6558	0.6887	0.92475	0.07015	0.3593	0.1298	0.22215	0.12745	0.9282	0.01715	0.2157	0.68415	0.26935	0.2019	0.92615	0.04285	0.24035	0.1139	0.68065	0.1223	0.9607	0.11315	0.2534
OR-ENEEAU	0.4118	0.29	0.70125	0.93085	0.10225	0.8214	0.03435	0.34785	0.1649	0.50345	0.4973	0.7315	0.5921	0.24155	0.7766	0.25955	0.09425	0.2858	0.06025	0.66985	0.6257	0.86775	0.3158	0.28485	0.53745

## Sheet: Supplemental Table S5
Supplemental Table S5: Pairwise genetic distances and associated P-values for various levels of NRY and mtDNA analysis. Level of analysis shown in top left cell of matrix. Colour code is same as Supplementary Table 4.
NRY MS RST	Annang	Efik	Ejagham	Ibibio	Igbo	Oron
Annang	*	0.75854	0.94149	0.69953	0.25245	0.72716
Efik	-0.00438	*	0.57737	0.4653	0.188	0.40184
Ejagham	-0.00696	-0.0022	*	0.29561	0.0598	0.68993
Ibibio	-0.00266	-0.00054	0.00091	*	0.3759	0.81883
Igbo	0.00305	0.00413	0.01114	0.00013	*	0.36076
Oron	-0.00477	-8e-05	-0.00375	-0.00361	0.00063	*
MtDNA HVS-1 16020-16400 K2	Annang	Efik	Ejagham	Ibibio	Igbo	Oron
Annang	*	0.36323	0.65112	0.47817	0.56074	0.97555
Efik	0.00042	*	0.0195	0.92545	0.96624	0.32185
Ejagham	-0.00177	0.00816	*	0.00376	0.04841	0.88447
Ibibio	-0.0003	-0.00211	0.00787	*	0.74151	0.1982
Igbo	-0.00141	-0.00479	0.00697	-0.00176	*	0.47015
Oron	-0.00552	0.00094	-0.00372	0.00177	-0.00064	*
NRY UEP Haplogroup FST	AN-AO	AN-EA	AN-IO	EF-EE	EF-INE	EF-OEU	EK-CA	EK-CC	EK-CI	EK-NA	IB-ANMWN	IB-EAEEUAE	IB-EUE	IB-IAAUA	IB-IEINOI	IB-IMIEI	IB-IOINO	IB-MNENN	IB-NEI	IB-OII	IB-ONMNI	IG-C	OR-AO	OR-ENEEAU	IG-E	IG-N	CA-BT	CA-FB	CA-WA	GH-AEW	GH-AKE	GH-ASWW	GH-EHVR	GH-FEWR
AN-AO	*	0.1879	0.08762	0.16979	0.00238	0.06415	0.00693	0.13415	0.13989	0.21067	0.74804	0.14612	0.03346	0.02485	0.04247	0.03416	0.32007	0.02188	0.00832	0.03079	0.46104	0.03802	0.08316	0.22829	0.0003	0.00089	0.00535	0	0.00228	0.08336	0.02713	0.04811	0.08088	0.03534
AN-EA	0.02025	*	0.79665	0.9309	0.25988	0.90545	0.12296	0.83903	0.99069	0.97822	0.53133	0.84843	0.89625	0.56282	0.63241	0.59172	0.9006	0.44065	0.59459	0.8614	0.75101	0.85348	0.75141	0.95743	0.03594	0.05821	0.01653	0.00535	0.12484	0.55094	0.04039	0.13038	0.84101	0.04386
AN-IO	0.04025	-0.02236	*	0.58846	0.20444	0.72646	0.08247	0.68637	0.61925	0.73022	0.2768	0.60034	0.55559	0.72894	0.72706	0.29264	0.3961	0.18394	0.36848	0.61766	0.47401	0.48748	0.77161	0.37175	0.01386	0.00762	0.00178	0.00069	0.05049	0.26641	0.00168	0.03584	0.20038	0.00297
EF-EE	0.01957	-0.02665	-0.01087	*	0.04772	0.71973	0.07574	0.93288	0.99129	0.99059	0.51688	0.43817	0.58004	0.33848	0.61568	0.45332	0.89991	0.3264	0.20008	0.58123	0.77388	0.70607	0.69726	0.92912	0.01079	0.00911	0.00129	0.0004	0.06554	0.41006	0.00446	0.04128	0.51193	0.00396
EF-INE	0.10986	0.0085	0.01088	0.03472	*	0.25572	0.20048	0.19414	0.08069	0.059	0.01069	0.26869	0.32729	0.55668	0.13682	0.13741	0.02455	0.07385	0.82378	0.18889	0.02198	0.09613	0.23522	0.01792	0.01841	0.1584	0.00644	0.00713	0.01247	0.28185	0.00287	0.04168	0.05742	0.00347
EF-OEU	0.0422	-0.02278	-0.01417	-0.01258	0.00601	*	0.15325	0.91328	0.74834	0.69548	0.21018	0.62083	0.95664	0.63122	0.78111	0.82586	0.43451	0.44738	0.54549	0.82447	0.41818	0.9896	0.86368	0.4552	0.02762	0.04376	0.00287	0.00109	0.13009	0.63568	0.00634	0.07613	0.55688	0.00772
EK-CA	0.19847	0.04345	0.05433	0.05948	0.01881	0.02926	*	0.19681	0.11959	0.05108	0.02059	0.04079	0.24522	0.31413	0.17256	0.26879	0.03534	0.36402	0.32809	0.23572	0.02257	0.14424	0.26888	0.03257	0.98307	0.13078	0.00079	0.91743	0.40016	0.34868	0.00099	0.01198	0.06623	0.00129
EK-CC	0.03683	-0.02866	-0.01743	-0.02386	0.01542	-0.02497	0.02417	*	0.92951	0.78824	0.33413	0.4656	0.88892	0.58875	0.90219	0.87872	0.59162	0.74191	0.4655	0.86071	0.51559	0.98267	0.96208	0.60925	0.09385	0.05564	0.00356	0.00931	0.36095	0.70409	0.01119	0.07009	0.60865	0.01713
EK-CI	0.02853	-0.02979	-0.01333	-0.02261	0.0289	-0.0146	0.0445	-0.02642	*	0.94486	0.43105	0.41362	0.71587	0.42481	0.68092	0.5346	0.78695	0.4658	0.29215	0.82566	0.58311	0.74983	0.78646	0.82645	0.03336	0.01327	0.00139	0.00139	0.13939	0.43847	0.00584	0.04881	0.55163	0.00683
EK-NA	0.01143	-0.02697	-0.01389	-0.0188	0.03046	-0.01136	0.06885	-0.01891	-0.0206	*	0.67686	0.63974	0.49629	0.32373	0.49005	0.31037	0.94387	0.19869	0.18939	0.51104	0.91743	0.56826	0.61954	0.95852	0.00772	0.00743	0.00208	0.0001	0.0299	0.32828	0.00475	0.05425	0.48668	0.00743
IB-ANMWN	-0.02096	-0.01184	0.00517	-0.00967	0.07049	0.00918	0.13299	5e-05	-0.00577	-0.0137	*	0.33512	0.13256	0.09563	0.1488	0.10831	0.86031	0.07069	0.03782	0.12365	0.9607	0.16543	0.23384	0.71221	0.00178	0.00257	0.00356	0	0.00812	0.16899	0.01346	0.05148	0.22127	0.0196
IB-EAEEUAE	0.02171	-0.02112	-0.00905	-0.00353	0.00667	-0.00878	0.06991	-0.00563	-0.00289	-0.00972	0.00122	*	0.4559	0.3268	0.23443	0.22037	0.55737	0.09524	0.35274	0.28373	0.5343	0.35165	0.36699	0.48827	0.00178	0.04079	0.03663	0.0001	0.00911	0.3364	0.05633	0.14355	0.53628	0.06257
IB-EUE	0.06077	-0.02257	-0.00832	-0.0086	0.00197	-0.01665	0.01229	-0.02187	-0.01352	-0.00562	0.022	-0.00369	*	0.73626	0.70221	0.90813	0.31937	0.70132	0.85625	0.9805	0.23196	0.94179	0.84051	0.32858	0.06395	0.06425	0.00208	0.00792	0.19949	0.76557	0.00436	0.05267	0.54688	0.00426
IB-IAAUA	0.09204	-0.01559	-0.01915	0.00125	-0.0097	-0.01395	0.00667	-0.01587	-0.00619	0.00175	0.04128	0.00251	-0.01662	*	0.75329	0.41016	0.16969	0.36333	0.83576	0.80824	0.15662	0.46075	0.78725	0.15781	0.14157	0.03693	0.00188	0.04198	0.2178	0.35412	0.00149	0.03178	0.16632	0.00267
IB-IEINOI	0.0631	-0.01593	-0.01487	-0.00961	0.01765	-0.0148	0.02545	-0.02484	-0.01388	-0.00585	0.02029	0.00732	-0.01204	-0.01944	*	0.54767	0.25037	0.4755	0.37184	0.77646	0.23582	0.68795	0.9999	0.22879	0.05574	0.01109	0.0003	0.00366	0.22879	0.39887	0.0004	0.02129	0.17771	0.00059
IB-IMIEI	0.06621	-0.01319	0.00435	-0.00493	0.01592	-0.01392	0.0087	-0.02306	-0.00872	0.00191	0.02813	0.00844	-0.01525	-0.00366	-0.00844	*	0.23196	0.89328	0.48134	0.65835	0.17186	0.88001	0.72518	0.22473	0.09266	0.07187	0.00168	0.00891	0.35987	0.94288	0.00317	0.0593	0.46273	0.00455
IB-IOINO	0.00066	-0.0244	-0.00233	-0.01692	0.04611	-0.0036	0.08805	-0.01256	-0.01672	-0.01786	-0.01854	-0.00619	0.00169	0.01919	0.00636	0.00753	*	0.15593	0.11345	0.28205	0.94991	0.35739	0.3764	0.9999	0.00317	0.00515	0.00416	0	0.01683	0.3167	0.01228	0.06405	0.54183	0.01525
IB-MNENN	0.08776	-0.00638	0.01286	5e-05	0.02929	-0.00506	0.00019	-0.01943	-0.00668	0.01025	0.04179	0.02518	-0.01161	-0.00085	-0.00645	-0.01656	0.01657	*	0.32759	0.61241	0.09573	0.55143	0.69053	0.14652	0.19077	0.03307	0.0004	0.01713	0.71201	0.72211	0.00139	0.02317	0.22473	0.00079
IB-NEI	0.09294	-0.01114	-0.0003	0.01063	-0.01308	-0.00721	0.00342	-0.00584	0.00392	0.0116	0.04946	0.00183	-0.01448	-0.01968	-0.00089	-0.0042	0.02284	0.00159	*	0.63083	0.0692	0.3668	0.50856	0.08573	0.07247	0.12662	0.00287	0.02762	0.10326	0.56371	0.00287	0.04584	0.21394	0.00317
IB-OII	0.06448	-0.02088	-0.01018	-0.00858	0.01024	-0.01294	0.01371	-0.02037	-0.01628	-0.00623	0.02259	0.00354	-0.01669	-0.01851	-0.01399	-0.00954	0.00362	-0.00951	-0.0088	*	0.20453	0.72716	0.90941	0.28017	0.06821	0.01733	0.00109	0.00455	0.19176	0.4947	0.00119	0.03465	0.29354	0.00129
IB-ONMNI	-0.0068	-0.01862	-0.00537	-0.01353	0.04818	-0.00261	0.10228	-0.0099	-0.01094	-0.01684	-0.02156	-0.00689	0.00828	0.02146	0.0069	0.01442	-0.01757	0.0273	0.03033	0.01004	*	0.26918	0.36749	0.87585	0.00208	0.00327	0.00356	0	0.00762	0.23542	0.00723	0.05673	0.31739	0.01267
IG-C	0.0468	-0.01821	-0.00481	-0.00924	0.01717	-0.01417	0.02955	-0.02145	-0.01182	-0.00602	0.01393	8e-05	-0.01282	-0.00517	-0.00902	-0.01185	-0.00034	-0.006	-0.00077	-0.00899	0.00327	*	0.84071	0.35521	0.01782	0.01614	0.0004	0.0003	0.09128	0.70439	0.00069	0.04386	0.48906	0.00089
OR-AO	0.05667	-0.02446	-0.02158	-0.01867	0.01123	-0.02305	0.01588	-0.03448	-0.02322	-0.01404	0.01233	0.00037	-0.02075	-0.02651	-0.02939	-0.01843	-0.00241	-0.0173	-0.00859	-0.0227	-0.00099	-0.0179	*	0.37293	0.13721	0.03614	0.00178	0.01782	0.42699	0.50223	0.00455	0.04336	0.32868	0.00505
OR-ENEEAU	0.00808	-0.02224	-0.00113	-0.01398	0.04305	-0.00378	0.07965	-0.01162	-0.01445	-0.01476	-0.01241	-0.00445	0.00074	0.01718	0.00623	0.00621	-0.0169	0.01466	0.02072	0.00262	-0.01303	-0.00038	-0.00247	*	0.00129	0.00386	0.00228	0.0001	0.00792	0.33185	0.00535	0.06257	0.52529	0.00673
IG-E	0.21381	0.06273	0.07092	0.07167	0.05261	0.04807	-0.03122	0.03819	0.05908	0.08584	0.1473	0.09651	0.03033	0.02425	0.0368	0.02608	0.10322	0.01159	0.02702	0.03009	0.11783	0.04483	0.0277	0.09395	*	0.00624	0	0.45649	0.28492	0.16177	0	0.00099	0.00287	0
IG-N	0.13704	0.04488	0.07111	0.06991	0.01443	0.03805	0.03644	0.04684	0.06774	0.07116	0.10673	0.03853	0.02977	0.05148	0.06663	0.02854	0.07533	0.04607	0.01873	0.05159	0.08481	0.04244	0.05802	0.0711	0.07711	*	0.04455	0.00109	0.00327	0.38363	0.02812	0.06069	0.0394	0.03188
CA-BT	0.10336	0.07755	0.11068	0.11285	0.06985	0.09376	0.17668	0.11301	0.11508	0.09763	0.10461	0.04542	0.09521	0.12429	0.14148	0.11079	0.09229	0.14455	0.08735	0.11765	0.09578	0.10567	0.13278	0.09297	0.23101	0.04596	*	0	0	0.03	0.75161	0.14504	0.00782	0.59747
CA-FB	0.24399	0.08623	0.0949	0.1041	0.04677	0.07064	-0.02486	0.06932	0.09106	0.11583	0.18133	0.11249	0.04924	0.03832	0.06583	0.04976	0.13435	0.04076	0.03132	0.05372	0.14973	0.06965	0.05812	0.12455	-0.00213	0.06591	0.22406	*	0.0097	0.05772	0	0.0003	0	0
CA-WA	0.13584	0.023	0.03497	0.02612	0.04787	0.01493	-0.00648	-0.00146	0.01788	0.03988	0.08163	0.05916	0.00725	0.01017	0.00604	-0.00125	0.05152	-0.00968	0.01784	0.00784	0.0618	0.01341	-0.00481	0.04767	0.00246	0.07034	0.20188	0.03221	*	0.40828	0	0.00287	0.01376	0
GH-AEW	0.06409	-0.01634	0.0106	-0.00586	0.0083	-0.01709	0.00099	-0.02552	-0.00862	0.00178	0.02812	0.00146	-0.021	0.00213	-0.00383	-0.02982	0.00349	-0.02381	-0.0106	-0.00948	0.01345	-0.01706	-0.01466	0.0022	0.0249	-0.00217	0.07823	0.04405	-0.00438	*	0.07484	0.15692	0.71033	0.08356
GH-AKE	0.06342	0.05118	0.09014	0.07797	0.07271	0.07061	0.16023	0.08213	0.08226	0.06809	0.0667	0.03104	0.0723	0.10964	0.11339	0.08155	0.0568	0.10982	0.07526	0.09353	0.06307	0.07737	0.10493	0.05894	0.20075	0.04423	-0.01486	0.20481	0.16374	0.05082	*	0.16345	0.01901	0.87783
GH-ASWW	0.06777	0.03331	0.06242	0.05805	0.05161	0.041	0.12004	0.05529	0.05764	0.0492	0.05793	0.02384	0.04889	0.07375	0.081	0.05204	0.0466	0.08182	0.05286	0.06105	0.05091	0.05217	0.07105	0.04228	0.16613	0.04734	0.0277	0.1704	0.13098	0.03521	0.02128	*	0.09514	0.22265
GH-EHVR	0.03084	-0.01769	0.00828	-0.00493	0.02368	-0.00552	0.04934	-0.01024	-0.00685	-0.00451	0.008	-0.00492	-0.00554	0.01509	0.00988	-0.00381	-0.00563	0.00619	0.00678	0.00214	0.00143	-0.003	0.00083	-0.00417	0.07128	0.03084	0.06529	0.09237	0.03555	-0.01748	0.03844	0.03143	*	0.02257
GH-FEWR	0.05263	0.04773	0.08204	0.0698	0.06811	0.06051	0.14874	0.07085	0.07411	0.06003	0.05768	0.02726	0.06609	0.1029	0.10182	0.07065	0.05127	0.09966	0.07242	0.08585	0.05401	0.06762	0.09349	0.05276	0.18945	0.04034	-0.0091	0.1973	0.15011	0.04144	-0.01432	0.01307	0.03249	*
NRY UEP+MS haplotype FST	AN-AO	AN-EA	AN-IO	EF-EE	EF-INE	EF-OEU	EK-CA	EK-CC	EK-CI	EK-NA	IB-ANMWN	IB-EAEEUAE	IB-EUE	IB-IAAUA	IB-IEINOI	IB-IMIEI	IB-IOINO	IB-NEI	IB-MNENN	IB-OII	IB-ONMNI	IG-C	OR-AO	OR-ENEEAU	IG-E	IG-N	CA-BT	CA-FB	CA-WA	GH-AEW	GH-AKE	GH-ASWW	GH-FEWR	GH-EHVR
AN-AO	*	0.52866	0.32729	0.31343	0.1681	0.77606	0.03663	0.29443	0.15266	0.48045	0.61786	0.10058	0.26918	0.44906	0.53094	0.28967	0.68775	0.11999	0.36373	0.30492	0.83695	0.09435	0.36769	0.41986	0.02802	0.01485	0.01841	0	0	0.20602	0.21879	0.30898	0.16315	0.2177
AN-EA	-0.0029	*	0.55975	0.80705	0.8611	0.71963	0.3569	0.5745	0.29175	0.72716	0.6931	0.72626	0.88496	0.94545	0.67944	0.81239	0.34997	0.89575	0.42917	0.68162	0.75191	0.87179	0.87387	0.35699	0.70597	0.19939	0.07583	0.00238	0.00386	0.42887	0.66182	0.46233	0.4359	0.6236
AN-IO	0.00189	-0.00295	*	0.64449	0.55014	0.82299	0.03841	0.90882	0.57836	0.58984	0.87734	0.50371	0.52232	0.89427	0.92862	0.53717	0.72191	0.31423	0.73082	0.34195	0.66201	0.66033	0.9902	0.68072	0.03831	0.02851	0.01188	0	0	0.38264	0.02752	0.22631	0.13187	0.06653
EF-EE	0.00197	-0.00731	-0.00317	*	0.07534	0.71914	0.02435	0.96099	0.46322	0.72399	0.89882	0.62014	0.58974	0.69557	0.29571	0.23305	0.94694	0.0896	0.62182	0.25631	0.73032	0.18147	0.66904	0.75418	0.07108	0.03317	0.00881	0	0	0.09405	0.03376	0.21453	0.17018	0.01624
EF-INE	0.00648	-0.00732	-0.00166	0.00764	*	0.36501	0.16761	0.12999	0.03901	0.39283	0.28987	0.43907	0.86269	0.80952	0.39392	0.7818	0.10732	0.91575	0.5644	0.91644	0.38264	0.34818	0.90328	0.1286	0.13721	0.00792	0.02505	0	0	0.4063	0.3164	0.18592	0.28443	0.2076
EF-OEU	-0.00655	-0.00553	-0.00576	-0.00396	0.00074	*	0.04188	0.51272	0.31561	0.46213	0.73389	0.41273	0.87506	0.54648	0.59271	0.65726	0.89486	0.13781	0.83101	0.48094	0.99188	0.32927	0.90328	0.89892	0.03277	0.00653	0.0096	0	0	0.37392	0.07415	0.22879	0.19562	0.12167
EK-CA	0.03231	0.00245	0.02646	0.02956	0.00954	0.0235	*	0.02515	0.0599	0.16988	0.03821	0.02069	0.02267	0.12771	0.09514	0.30809	0.01099	0.32947	0.03406	0.1878	0.02772	0.11939	0.31997	0.02059	0.37481	0.01525	0.00396	0.00129	0.00079	0.15206	0.08375	0.09959	0.16414	0.27542
EK-CC	0.00353	-0.00379	-0.00985	-0.01154	0.00792	-0.00187	0.03718	*	0.6933	0.50648	0.88783	0.47579	0.37491	0.86902	0.53787	0.24968	0.66954	0.17315	0.5252	0.15632	0.45966	0.2772	0.65914	0.40867	0.03901	0.03752	0.01792	0.0001	0	0.30037	0.02564	0.12098	0.09563	0.05108
EK-CI	0.00907	0.00355	-0.00314	-0.001	0.01451	0.00175	0.02671	-0.00675	*	0.297	0.50777	0.22206	0.12048	0.5548	0.55618	0.12929	0.17969	0.0698	0.35878	0.13632	0.37808	0.21612	0.46768	0.2572	0.00901	0.04	0.0097	0	0	0.17147	0.00535	0.12345	0.07257	0.03267
EK-NA	-0.00151	-0.00587	-0.00278	-0.00365	0.00059	-0.00059	0.01053	-0.00173	0.00275	*	0.78289	0.47857	0.32828	0.94456	0.7323	0.88407	0.37541	0.77339	0.84506	0.85259	0.92179	0.27611	0.95307	0.43619	0.41085	0.0692	0.01861	0	0	0.10781	0.32452	0.34056	0.53044	0.59974
IB-ANMWN	-0.0045	-0.00542	-0.00708	-0.00732	0.0022	-0.00458	0.02856	-0.0096	-0.00229	-0.0058	*	0.82269	0.59677	0.9208	0.50757	0.38867	0.93426	0.18919	0.92308	0.54717	0.90981	0.36313	0.8614	0.95396	0.08078	0.04198	0.02633	0	0	0.19216	0.08078	0.25958	0.46203	0.07346
IB-EAEEUAE	0.01035	-0.0054	-0.0013	-0.00258	0.00035	4e-05	0.02822	-0.00112	0.00429	-0.00078	-0.00576	*	0.82774	0.81002	0.32997	0.51767	0.27166	0.34096	0.91892	0.65558	0.80319	0.34917	0.85229	0.51797	0.11831	0.14999	0.02129	0	0	0.13553	0.1092	0.4951	0.22473	0.05693
IB-EUE	0.00345	-0.00843	-0.00156	-0.00221	-0.0052	-0.00536	0.02428	0.00094	0.00791	0.00155	-0.00269	-0.00508	*	0.58143	0.36214	0.68043	0.55549	0.21107	0.79111	0.84358	0.87556	0.42808	0.81913	0.53123	0.05574	0.03406	0.03623	0	0.0001	0.51431	0.26265	0.4162	0.33224	0.09187
IB-IAAUA	-0.00082	-0.0132	-0.00877	-0.00455	-0.00578	-0.00237	0.01485	-0.00889	-0.00316	-0.01039	-0.00965	-0.0064	-0.00256	*	0.75458	0.87199	0.33284	0.97119	0.90625	0.90842	0.90635	0.73062	0.88942	0.40768	0.35175	0.23958	0.11088	0.00069	0	0.41837	0.34957	0.5148	0.35284	0.76171
IB-IEINOI	-0.00236	-0.00531	-0.00895	0.00268	0.0006	-0.00252	0.01707	-0.0023	-0.00268	-0.00404	-0.00183	0.00147	0.00094	-0.00633	*	0.29759	0.30185	0.41075	0.70775	0.62786	0.75893	0.88546	0.71141	0.28215	0.03663	0.09068	0.01871	0	0	0.25829	0.05891	0.24463	0.15573	0.31848
IB-IMIEI	0.00334	-0.00771	-0.00183	0.00338	-0.00444	-0.00274	0.00407	0.00424	0.00816	-0.00666	0.00032	-0.00124	-0.00286	-0.00832	0.00224	*	0.1881	0.92565	0.74498	0.62251	0.71557	0.28314	0.95228	0.30007	0.47075	0.0296	0.00495	0	0	0.21077	0.47451	0.49985	0.30848	0.71132
IB-IOINO	-0.0056	0.00126	-0.00459	-0.00802	0.00745	-0.00673	0.03918	-0.00506	0.00543	0.00024	-0.00828	0.00271	-0.00209	0.00154	0.00206	0.00445	*	0.03099	0.6236	0.24473	0.52421	0.0696	0.68459	0.90545	0.02129	0.00861	0.00733	0	0	0.12741	0.01594	0.14533	0.08623	0.00733
IB-NEI	0.00927	-0.00899	0.00202	0.00784	-0.00608	0.00575	0.00308	0.00676	0.01174	-0.0046	0.00519	0.0018	0.0037	-0.01174	0.00032	-0.00729	0.01431	*	0.54767	0.61538	0.37858	0.42491	0.84685	0.04297	0.28284	0.03802	0.01079	0.0002	0	0.10583	0.3866	0.24958	0.21938	0.79982
IB-MNENN	0.00096	-0.00019	-0.00456	-0.00284	-0.00135	-0.00542	0.02768	-0.0022	0.00113	-0.00601	-0.00798	-0.00669	-0.0048	-0.0091	-0.00422	-0.00447	-0.00273	-0.00127	*	0.85348	0.97961	0.25809	0.83061	0.90476	0.10583	0.08168	0.02168	0	0	0.20642	0.08524	0.42184	0.3662	0.13741
IB-OII	0.00267	-0.00414	0.0013	0.0025	-0.00601	-0.00034	0.00853	0.00696	0.00744	-0.00575	-0.00193	-0.00283	-0.00465	-0.00847	-0.00293	-0.00206	0.0028	-0.00231	-0.00563	*	0.75319	0.40323	0.84893	0.26552	0.29403	0.05881	0.03713	0	0	0.15355	0.376	0.35135	0.77428	0.27918
IB-ONMNI	-0.00726	-0.00551	-0.00328	-0.00394	0.00041	-0.00917	0.02448	-0.00076	0.00066	-0.00707	-0.00729	-0.00467	-0.00502	-0.00802	-0.00468	-0.00326	-0.00167	0.00066	-0.00883	-0.00337	*	0.28324	0.79715	0.70656	0.05752	0.04208	0.04168	0	0	0.25166	0.36412	0.47748	0.51223	0.53173
IG-C	0.00883	-0.00701	-0.00259	0.00337	0.00087	0.00108	0.01138	0.00272	0.00346	0.0018	0.00079	0.00084	2e-05	-0.00428	-0.00506	0.00171	0.00737	-7e-05	0.00215	0.00023	0.0015	*	0.87308	0.07306	0.01228	0.02129	0.00644	0	0	0.30789	0.03287	0.18523	0.19434	0.1189
OR-AO	0.00142	-0.01065	-0.01521	-0.0046	-0.00858	-0.00926	0.00495	-0.0054	-0.00126	-0.0114	-0.00858	-0.008	-0.0068	-0.01092	-0.00578	-0.01145	-0.00521	-0.0076	-0.0077	-0.00741	-0.00627	-0.00692	*	0.80863	0.51025	0.0697	0.02911	0.00297	0.0003	0.44847	0.18216	0.35561	0.57994	0.46619
OR-ENEEAU	-0.00055	0.00086	-0.00338	-0.0038	0.00521	-0.00546	0.02953	-0.00049	0.00257	-0.00051	-0.00742	-0.00143	-0.00153	-0.00015	0.00193	0.00147	-0.00571	0.01026	-0.00576	0.00184	-0.00316	0.00561	-0.0066	*	0.02129	0.00455	0.00446	0	0	0.12791	0.0099	0.16305	0.08306	0.0098
IG-E	0.02026	-0.00581	0.01458	0.01029	0.00612	0.01298	0.00264	0.01838	0.02481	4e-05	0.01127	0.00748	0.01038	0.00204	0.01348	-0.0008	0.01702	0.00265	0.00776	0.00208	0.01012	0.01252	-0.00125	0.01376	*	0.02515	0.00059	0	0	0.02069	0.04485	0.12434	0.05782	0.02831
IG-N	0.02699	0.00777	0.01808	0.01554	0.01908	0.0221	0.03636	0.02109	0.01793	0.01155	0.01653	0.00688	0.014	0.00551	0.01087	0.01534	0.02447	0.01322	0.01026	0.01102	0.01275	0.01284	0.01579	0.02259	0.01621	*	0.00406	0	0	0.01713	0.02861	0.25819	0.01762	0.0202
CA-BT	0.02521	0.01365	0.02485	0.02373	0.01395	0.02092	0.03997	0.0256	0.02865	0.01857	0.01967	0.01706	0.01412	0.0102	0.01979	0.02245	0.02778	0.01743	0.01831	0.01261	0.01293	0.01881	0.01908	0.02607	0.03128	0.02918	*	0.0002	0	0.0599	0.00941	0.02495	0.01713	0.00723
CA-FB	0.05924	0.0363	0.05415	0.05387	0.03775	0.05122	0.05116	0.05868	0.06025	0.04553	0.05441	0.04628	0.04066	0.03984	0.04409	0.04634	0.06171	0.03448	0.04853	0.03759	0.04442	0.0363	0.03524	0.05521	0.04813	0.05042	0.04683	*	0	0.00079	0	0.00079	0	0
CA-WA	0.07562	0.03676	0.05659	0.05906	0.0475	0.05447	0.06103	0.06542	0.07111	0.06791	0.07172	0.05727	0.04186	0.05771	0.05903	0.05648	0.06494	0.05415	0.06939	0.05111	0.06226	0.0488	0.04737	0.07414	0.06093	0.07393	0.06784	0.07928	*	0.00099	0	0.0002	0	0
GH-AEW	0.00924	0.00013	0.00117	0.01325	0.0006	0.00079	0.01814	0.00443	0.01062	0.0125	0.00725	0.01002	-0.00226	0.00038	0.00577	0.00657	0.01206	0.012	0.00703	0.00842	0.00404	0.00239	-0.00073	0.00988	0.02636	0.03234	0.01901	0.05059	0.05377	*	0.08593	0.17503	0.31442	0.13098
GH-AKE	0.00532	-0.0037	0.01415	0.0122	0.00167	0.00796	0.015	0.01745	0.02372	0.0017	0.00926	0.00668	0.00242	0.00149	0.00997	-0.00065	0.01667	0.00073	0.00794	0.00071	0.00085	0.00878	0.00598	0.01573	0.01095	0.01411	0.01679	0.03995	0.05621	0.01283	*	0.63419	0.63796	0.5148
GH-ASWW	0.00435	-0.0005	0.00577	0.00586	0.00668	0.00538	0.0228	0.01293	0.0134	0.00213	0.00427	-0.0016	0.00025	-0.00194	0.00566	-0.0016	0.00986	0.00508	-0.00032	0.00185	-0.0013	0.00637	0.00242	0.0071	0.0123	0.00628	0.02326	0.04936	0.07012	0.01204	-0.004	*	0.35343	0.32274
GH-FEWR	0.00684	0	0.00601	0.00419	0.00184	0.0035	0.00956	0.00933	0.01029	-0.00132	-0.00061	0.00293	0.00123	0.00108	0.0049	0.00173	0.0081	0.00309	0.00076	-0.00366	-0.00097	0.00268	-0.00245	0.00624	0.00905	0.01496	0.01536	0.04184	0.06054	0.00279	-0.00226	0.0014	*	0.10197
GH-EHVR	0.00421	-0.00312	0.00809	0.01206	0.00282	0.0051	0.00429	0.01252	0.0129	-0.00189	0.00835	0.00793	0.0059	-0.00491	0.00138	-0.00295	0.01572	-0.00366	0.00487	0.00169	-0.00109	0.00348	-0.00055	0.01203	0.01011	0.01262	0.01779	0.04064	0.0568	0.00879	-0.00077	0.00266	0.0047	*
NRY MS haplotype RST	AN-AO	AN-EA	AN-IO	EF-EE	EF-INE	EF-OEU	EK-CA	EK-CC	EK-CI	EK-NA	IB-ANMWN	IB-EAEEUAE	IB-EUE	IB-IAAUA	IB-IEINOI	IB-IMIEI	IB-IOINO	IB-MNENN	IB-NEI	IB-OII	IB-ONMNI	IG-C	OR-AO	OR-ENEEAU	IG-E	IG-N	CA-BT	CA-FB	CA-WA	GH-AEW	GH-AKE	GH-ASWW	GH-EHVR	GH-FEWR
AN-AO	0	0.36016	0.04376	0.39006	0.01841	0.42491	0.05316	0.52727	0.07821	0.44223	0.68963	0.1684	0.07346	0.63875	0.04821	0.16404	0.46936	0.50945	0.03317	0.08762	0.59836	0.08534	0.48569	0.45312	0.19949	0.03138	0.00653	0	0.0002	0.13811	0.31918	0.07732	0.28245	0.0797
AN-EA	0.00198	0	0.67954	0.81814	0.29443	0.58123	0.15424	0.71419	0.85912	0.64142	0.86932	0.93288	0.45065	0.52143	0.5441	0.37432	0.85892	0.52975	0.39491	0.38689	0.74864	0.66389	0.96624	0.76369	0.6731	0.30205	0.20414	0.00218	0.00129	0.57192	0.73973	0.28354	0.58578	0.47114
AN-IO	0.04227	-0.01312	0	0.29957	0.94882	0.36452	0.28413	0.30076	0.33739	0.21671	0.09356	0.82408	0.27374	0.30462	0.67478	0.10039	0.12246	0.13038	0.88892	0.59954	0.22028	0.26255	0.7817	0.17731	0.3173	0.05841	0.09049	0.00149	0	0.208	0.15484	0.01267	0.23839	0.11821
EF-EE	0.00038	-0.01746	0.00474	0	0.09078	0.54024	0.23285	0.79646	0.21087	0.72161	0.5049	0.63766	0.2375	0.43857	0.33531	0.50807	0.72656	0.44342	0.21562	0.16998	0.30136	0.17295	0.97782	0.68112	0.52133	0.12147	0.01059	0	0	0.39947	0.14127	0.04346	0.18553	0.03683
EF-INE	0.05268	0.00649	-0.01807	0.02017	0	0.20711	0.38066	0.16048	0.11207	0.07999	0.02119	0.43976	0.1488	0.2374	0.4258	0.03742	0.02633	0.05039	0.93387	0.60885	0.06376	0.06584	0.50342	0.04782	0.11246	0.01643	0.03554	0.00109	0	0.10187	0.04623	0.00238	0.10534	0.04158
EF-OEU	-0.00126	-0.00789	0.0016	-0.00464	0.00917	0	0.52341	0.96931	0.07861	0.23988	0.24235	0.42926	0.45144	0.99139	0.78962	0.80804	0.25433	0.8911	0.34452	0.41936	0.39481	0.59618	0.85021	0.53242	0.9014	0.14603	0.00525	0.00089	0.0002	0.5441	0.17127	0.0392	0.49579	0.04703
EK-CA	0.05897	0.02862	0.00884	0.01287	0.00055	-0.00768	0	0.37937	0.01356	0.11237	0.02604	0.1292	0.1781	0.45441	0.47471	0.32987	0.03406	0.14286	0.38214	0.21443	0.06861	0.129	0.39333	0.09306	0.42332	0.02208	0.03247	0.15543	0.00149	0.16563	0.01455	0.00525	0.09692	0.00663
EK-CC	-0.00948	-0.01741	0.00633	-0.01639	0.01796	-0.02368	0.00079	0	0.15296	0.33967	0.49332	0.48787	0.66281	0.94496	0.67043	0.98802	0.59271	0.94406	0.30383	0.39907	0.40055	0.80655	0.8714	0.87635	0.87863	0.41709	0.01822	0.00446	0.02069	0.82289	0.24146	0.15266	0.65063	0.10821
EK-CI	0.03367	-0.02137	0.00258	0.01027	0.02002	0.02551	0.08815	0.02052	0	0.2579	0.47768	0.77418	0.11504	0.10049	0.07118	0.02416	0.52272	0.0888	0.15098	0.23513	0.30383	0.11058	0.63449	0.36392	0.05465	0.07019	0.0592	0	0	0.11326	0.7034	0.09078	0.34462	0.76804
EK-NA	-0.00221	-0.01087	0.00953	-0.00965	0.02287	0.00702	0.03261	0.00341	0.00752	0	0.48025	0.43471	0.03069	0.2473	0.0894	0.05861	0.40273	0.13573	0.08316	0.07395	0.6829	0.01762	0.74517	0.25215	0.21443	0.00624	0.06613	0	0	0.06524	0.25047	0.01663	0.11375	0.0493
IB-ANMWN	-0.01461	-0.02258	0.02489	-0.0042	0.04554	0.00733	0.07309	-0.00615	-0.00419	-0.00387	0	0.42342	0.11118	0.33878	0.06653	0.12306	0.91189	0.38471	0.03485	0.08623	0.69548	0.14513	0.67617	0.62033	0.20543	0.09583	0.02089	0	0.0003	0.24047	0.72428	0.29363	0.32541	0.26096
IB-EAEEUAE	0.01542	-0.02331	-0.01404	-0.00772	-0.00148	-0.00105	0.02841	-0.00476	-0.01317	-0.00165	-0.00147	0	0.44629	0.41778	0.42679	0.19335	0.67172	0.39362	0.68825	0.6736	0.38204	0.41936	0.98802	0.68102	0.2873	0.24126	0.02752	0	0.0005	0.34145	0.6038	0.05455	0.55806	0.53312
IB-EUE	0.03395	-0.00297	0.00528	0.00699	0.01398	-0.00215	0.02137	-0.01233	0.02045	0.03645	0.02274	-0.00176	0	0.49688	0.5152	0.61845	0.22681	0.4756	0.47708	0.663	0.03772	0.91892	0.69696	0.50639	0.21849	0.90704	0.00168	0.00069	0.07524	0.86496	0.07752	0.07564	0.39956	0.09068
IB-IAAUA	-0.01235	-0.00665	0.00565	-0.00166	0.00989	-0.02549	-0.00419	-0.02751	0.02735	0.00895	0.00298	-0.00097	-0.00525	0	0.56123	0.72755	0.33393	0.97307	0.38432	0.55697	0.50866	0.64152	0.78279	0.63538	0.69478	0.21483	0.01168	0.00495	0.00495	0.54599	0.32868	0.06356	0.72201	0.14632
IB-IEINOI	0.03803	-0.00702	-0.00989	0.00267	-0.00139	-0.01173	-0.00501	-0.01248	0.02847	0.02135	0.02871	-0.00137	-0.00444	-0.00751	0	0.5151	0.0889	0.29373	0.52322	0.37749	0.12623	0.67459	0.71052	0.21671	0.82338	0.10514	0.01366	0.00455	0	0.4754	0.04693	0.01139	0.25661	0.01802
IB-IMIEI	0.01606	0.00112	0.01977	-0.0037	0.03094	-0.01168	0.00428	-0.02507	0.04511	0.02661	0.01899	0.01019	-0.00738	-0.01319	-0.00416	0	0.1886	0.70696	0.14246	0.16424	0.05574	0.55282	0.67983	0.42422	0.58697	0.30641	0.00069	0.00069	0.00673	0.87001	0.02911	0.04445	0.17246	0.00822
IB-IOINO	-0.00403	-0.0191	0.01797	-0.00982	0.03633	0.00591	0.06351	-0.00912	-0.00517	-0.0004	-0.01777	-0.00833	0.00763	0.00353	0.02155	0.00962	0	0.47372	0.08524	0.18553	0.32819	0.20028	0.89159	0.94872	0.14791	0.25601	0.00317	0	0.0005	0.32947	0.56668	0.16771	0.42778	0.32353
IB-MNENN	-0.00687	-0.00636	0.01678	-0.0018	0.02761	-0.01439	0.02627	-0.02236	0.02588	0.01524	-0.00039	0.00024	-0.00361	-0.02405	0.0041	-0.00993	-0.00326	0	0.17741	0.32878	0.27869	0.60004	0.81655	0.74626	0.41897	0.30858	0.00109	0	0.00267	0.56509	0.26255	0.07633	0.53183	0.11019
IB-NEI	0.04131	0.00067	-0.01551	0.00891	-0.01575	0.00225	0.00067	0.00575	0.01538	0.02137	0.03486	-0.00884	-0.00301	0.00113	-0.00415	0.01378	0.02015	0.01127	0	0.91773	0.05584	0.21988	0.76913	0.17761	0.1284	0.12197	0.00851	0.00099	0.0001	0.25611	0.07168	0.00604	0.21196	0.09524
IB-OII	0.02683	0.00054	-0.00667	0.01122	-0.00651	-0.00047	0.01524	-0.0005	0.00831	0.02208	0.02378	-0.00834	-0.00805	-0.00729	0.00077	0.01147	0.01022	0.00211	-0.01491	0	0.08474	0.37283	0.74389	0.42917	0.0987	0.27314	0.00347	0.0003	0.00079	0.30611	0.21453	0.02327	0.68597	0.37343
IB-ONMNI	-0.00839	-0.01471	0.00947	0.0042	0.02352	0.00019	0.04063	-0.00028	0.00458	-0.00844	-0.01065	0.00031	0.03213	-0.00497	0.01607	0.02609	0.00327	0.00506	0.02496	0.01943	0	0.05742	0.64756	0.23285	0.33531	0.00762	0.06712	0	0	0.10524	0.71339	0.04752	0.25621	0.14543
IG-C	0.02193	-0.00907	0.0047	0.00836	0.01766	-0.00438	0.02434	-0.01279	0.01512	0.02945	0.01207	-0.00061	-0.01092	-0.00806	-0.00618	-0.00367	0.00705	-0.00483	0.00583	0.00067	0.01792	0	0.73458	0.38887	0.37323	0.63073	0.0004	0	0.00307	0.88556	0.0987	0.08217	0.41402	0.05742
OR-AO	-0.00567	-0.03197	-0.0179	-0.02497	-0.0055	-0.01851	0.00141	-0.02529	-0.01133	-0.01498	-0.01428	-0.0267	-0.01333	-0.01948	-0.01435	-0.01236	-0.02036	-0.0177	-0.01517	-0.01403	-0.01045	-0.01141	0	0.94387	0.71795	0.46659	0.07564	0.00238	0.00604	0.6334	0.62954	0.1283	0.7425	0.44372
OR-ENEEAU	-0.00331	-0.01345	0.01021	-0.00693	0.02372	-0.00366	0.03277	-0.01665	0.00106	0.00492	-0.0073	-0.00739	-0.00381	-0.00893	0.00657	-0.00142	-0.01362	-0.00914	0.0093	-0.0011	0.00596	-0.00019	-0.01964	0	0.21632	0.485	0.00149	0	0.0004	0.53123	0.4457	0.13147	0.77576	0.31452
IG-E	0.01213	-0.01139	0.00329	-0.00398	0.01683	-0.01381	-0.00159	-0.01902	0.02989	0.0085	0.0104	0.00459	0.00832	-0.01162	-0.01248	-0.00635	0.01357	-0.00125	0.01403	0.01676	0.0024	0.00042	-0.0136	0.00587	0	0.05009	0.01822	0.0004	0	0.45184	0.06346	0.03188	0.16107	0.0103
IG-N	0.04841	0.00477	0.02918	0.01666	0.04243	0.01386	0.07436	-0.00177	0.02801	0.05432	0.02484	0.00745	-0.01513	0.01139	0.01941	0.00294	0.00616	0.00253	0.01654	0.00494	0.04741	-0.00511	-0.00366	-0.0028	0.02782	0	0.0001	0	0.10336	0.85071	0.04029	0.09771	0.23978	0.05653
CA-BT	0.08028	0.01598	0.02606	0.05323	0.03963	0.06395	0.06565	0.06329	0.03453	0.0317	0.05187	0.04228	0.09339	0.06885	0.05511	0.09826	0.07233	0.09387	0.06206	0.07424	0.0287	0.08027	0.03504	0.07622	0.04688	0.1274	0	0	0	0.01109	0.00861	0.00406	0.00198	0.00158
CA-FB	0.15286	0.10542	0.07746	0.10947	0.06945	0.0752	0.02156	0.0779	0.15408	0.14565	0.1556	0.10855	0.07018	0.07896	0.0537	0.07248	0.14459	0.10348	0.06935	0.08651	0.13966	0.07883	0.0891	0.11889	0.07435	0.10547	0.15673	0	0	0.02475	0	0.0001	0	0
CA-WA	0.13003	0.08233	0.10399	0.0907	0.11418	0.07047	0.12879	0.05173	0.11892	0.15173	0.10841	0.0832	0.01799	0.06822	0.07248	0.04268	0.08338	0.0585	0.07728	0.06182	0.13634	0.03159	0.07013	0.05764	0.08707	0.01412	0.23741	0.10854	0	0.4056	0	0.01	0.0002	0
GH-AEW	0.03254	-0.01214	0.0167	-0.00068	0.03057	-0.00849	0.0279	-0.02653	0.03261	0.04027	0.01224	0.00337	-0.02436	-0.01004	-0.00474	-0.02388	0.00308	-0.01238	0.01005	0.00505	0.02965	-0.01993	-0.01597	-0.00842	-0.00419	-0.02324	0.08625	0.0621	-0.00201	0	0.10088	0.25384	0.3468	0.07326
GH-AKE	0.00353	-0.01371	0.01366	0.01293	0.02816	0.0112	0.08219	0.00959	-0.01046	0.00608	-0.01131	-0.0061	0.02286	0.00364	0.02866	0.03569	-0.00528	0.0055	0.02165	0.00805	-0.00874	0.01274	-0.00976	-0.00176	0.02279	0.02963	0.05963	0.15855	0.11659	0.0318	0	0.0698	0.57974	0.84992
GH-ASWW	0.05158	0.01034	0.08109	0.04717	0.10253	0.05366	0.14967	0.02904	0.03645	0.07161	0.0064	0.04613	0.04028	0.04948	0.07768	0.05259	0.0201	0.0426	0.08476	0.06349	0.04748	0.02835	0.03308	0.02214	0.05619	0.03349	0.09875	0.17246	0.07525	0.01304	0.04015	0	0.08554	0.0398
GH-EHVR	0.0047	-0.00737	0.00547	0.00783	0.01402	-0.00284	0.03246	-0.00918	0.00115	0.01342	0.00205	-0.00433	-0.00116	-0.01116	0.00454	0.00864	-0.00135	-0.00414	0.00637	-0.00692	0.00412	-0.00041	-0.0119	-0.00699	0.00891	0.00473	0.0698	0.11205	0.06176	0.00091	-0.00491	0.03025	0	0.57578
GH-FEWR	0.02756	-0.00241	0.0155	0.02573	0.02633	0.02435	0.09469	0.02251	-0.01167	0.0239	0.00642	-0.00364	0.01872	0.01689	0.03603	0.04616	0.00258	0.01767	0.01746	0.00084	0.01189	0.01601	-0.00183	0.00216	0.04105	0.0228	0.07801	0.16122	0.10336	0.03607	-0.01159	0.0473	-0.00422	0
MtDNA HVS-1 16023-16380 FST	AN-AO	AN-EA	AN-IO	EF-EE	EF-INE	EF-OEU	EK-CA	EK-CC	EK-CI	EK-NA	IB-ANMWN	IB-EAEEUAE	IB-EUE	IB-IAAUA	IB-IEINOI	IB-IMIEI	IB-IOINO	IB-MNENN	IB-NEI	IB-OII	IB-ONMNI	IG-C	OR-AO	OR-ENEEAU	CA-BT	CA-FB	CA-WA	GH-AEW	GH-AKE	GH-ASWW	GH-EHVR	GH-FEWR
AN-AO	*	0.33779	0.28364	0.9903	0.40016	0.56034	0.83724	0.18266	0.47035	0.61994	0.2573	0.58766	0.98139	0.49589	0.59766	0.97178	0.48639	0.72092	0.67399	0.83219	0.83705	0.51401	0.59796	0.71151	0.00069	0.10266	0.01505	0.39283	0.20117	0.61004	0.18068	0.36185
AN-EA	0.00186	*	0.31215	0.54975	0.14682	0.08197	0.15929	0.13345	0.02564	0.58826	0.03178	0.43194	0.25443	0.94416	0.21186	0.4948	0.0394	0.22661	0.01049	0.41234	0.10791	0.23641	0.64756	0.44887	0.00089	0.01376	0.01238	0.43223	0.01198	0.17701	0.05188	0.01742
AN-IO	0.00172	0.00162	*	0.81507	0.70627	0.57489	0.70142	0.14791	0.31185	0.47629	0.23928	0.24206	0.28779	0.23839	0.71607	0.2573	0.71409	0.03198	0.23394	0.75864	0.41016	0.15028	0.6035	0.83457	0	0.01624	0.00267	0.13217	0.00267	0.33215	0.00139	0.02049
EF-EE	-0.00597	-0.00043	-0.00248	*	0.67528	0.88011	0.69409	0.22661	0.13741	0.91516	0.44867	0.84942	0.99129	0.5645	0.51153	0.97406	0.38729	0.97555	0.55361	0.96179	0.95238	0.71993	0.7231	0.98267	0.01366	0.23117	0.00416	0.8419	0.00535	0.27859	0.00436	0.08059
EF-INE	0.00069	0.00417	-0.00177	-0.00153	*	0.71993	0.80131	0.30462	0.28393	0.20384	0.07643	0.77953	0.61608	0.35224	0.3663	0.68785	0.72676	0.65053	0.98871	0.46184	0.46787	0.10078	0.03623	0.21453	0.00574	0.09742	0.0195	0.6934	0.24443	0.50025	0.04019	0.12266
EF-OEU	-0.00092	0.00599	-0.00094	-0.00362	-0.00153	*	0.71518	0.32729	0.69152	0.05415	0.80784	0.65122	0.69597	0.21008	0.21008	0.44966	0.94406	0.19384	0.14306	0.71557	0.94406	0.0986	0.17444	0.86516	0	0.00069	0.0002	0.4753	0.01317	0.39669	0.01317	0.04208
EK-CA	-0.00328	0.00629	-0.00232	-0.0014	-0.00402	-0.0034	*	0.8018	0.92773	0.79269	0.47768	0.5647	0.61717	0.45995	0.31977	0.98317	0.59875	0.26958	0.83912	0.77804	0.49441	0.32423	0.1976	0.40986	0.18592	0.57757	0.40145	0.86991	0.56212	0.42332	0.41164	0.48668
EK-CC	0.00346	0.00598	0.00384	0.00228	0.00154	0.00111	-0.00515	*	0.91496	0.83051	0.139	0.42936	0.32927	0.19226	0.16266	0.17573	0.22483	0.23374	0.25671	0.69775	0.27779	0.3763	0.26869	0.56757	0.0005	0.02218	0.01634	0.56272	0.46639	0.18394	0.19622	0.64994
EK-CI	0.00016	0.00767	0.00122	0.00246	0.00142	-0.00176	-0.00567	-0.00534	*	0.5144	0.1985	0.52747	0.52777	0.05039	0.13494	0.68221	0.5047	0.13989	0.29393	0.82705	0.56638	0.20414	0.08316	0.40867	0	0.01436	0.00446	0.51233	0.33175	0.17355	0.19553	0.41659
EK-NA	-0.00078	-0.00077	-6e-05	-0.00279	0.00149	0.00368	-0.00184	-0.00316	-9e-05	*	0.05544	0.5549	0.83724	0.1985	0.2281	0.9006	0.02871	0.82051	0.36274	0.86318	0.3861	0.58766	0.75131	0.67508	0.0002	0.34997	0.01099	0.46075	0.05881	0.08276	0.01376	0.14583
IB-ANMWN	0.00212	0.01099	0.00271	0.00013	0.00571	-0.00362	3e-05	0.0056	0.00299	0.00548	*	0.23384	0.49946	0.18295	0.19998	0.09019	0.28106	0.04356	0.0099	0.18959	0.34561	0.03366	0.0294	0.40333	0	0.00059	0.0003	0.30165	0.0003	0.12692	0.00178	0.00842
IB-EAEEUAE	-0.00098	0.00045	0.00206	-0.0028	-0.00242	-0.00147	-0.0018	0.00053	-0.00066	-0.00022	0.00292	*	0.77458	0.11197	0.09326	0.1388	0.06188	0.77576	0.43362	0.5641	0.83269	0.12415	0.2278	0.72141	0.0003	0.01525	0.00465	0.87605	0.04861	0.03594	0.13276	0.21077
IB-EUE	-0.00542	0.00239	0.00122	-0.00486	-0.00104	-0.00178	-0.00099	0.00127	-0.00032	-0.00153	-0.0004	-0.00183	*	0.58737	0.71874	0.93149	0.21552	0.98832	0.48688	0.99554	0.90427	0.7226	0.43501	0.7622	0	0.09692	0.00584	0.80418	0.01148	0.29641	0.01436	0.15553
IB-IAAUA	-7e-05	-0.008	0.00271	-0.00081	0.00135	0.00317	0.00047	0.00556	0.0064	0.00246	0.00493	0.00545	-0.00101	*	0.32878	0.69726	0.12939	0.1983	0.16889	0.14216	0.06514	0.07534	0.43352	0.37927	0.00069	0.02158	0.00347	0.15543	0.04396	0.09148	0.04465	0.02812
IB-IEINOI	-0.00098	0.00356	-0.00208	9e-05	0.00096	0.00233	0.00177	0.00414	0.00359	0.00219	0.00348	0.00474	-0.00142	0.00185	*	0.27176	0.18335	0.12019	0.09336	0.55282	0.34511	0.15236	0.27354	0.81289	0	0.00099	0	0.15513	0.00396	0.26938	0.00356	0.05049
IB-IMIEI	-0.00485	-0.00017	0.00127	-0.00378	-0.00074	0.0006	-0.0068	0.00256	-0.00127	-0.00244	0.00475	0.00289	-0.00288	-0.00212	0.00164	*	0.25423	0.37917	0.74656	0.93209	0.51747	0.28185	0.83091	0.60063	0.00307	0.01723	0.00574	0.48995	0.0392	0.1292	0.00881	0.0794
IB-IOINO	-0.00011	0.00748	-0.00184	0.00022	-0.00155	-0.00372	-0.00185	0.00245	-0.00044	0.00404	0.00195	0.00479	0.00153	0.0045	0.00269	0.00189	*	0.00703	0.0595	0.58123	0.61182	0.06999	0.0194	0.19028	0	0.0002	0.0001	0.24186	0.01356	0.80972	0.00624	0.01228
IB-MNENN	-0.00197	0.00301	0.00502	-0.00487	-0.00111	0.00237	0.002	0.00276	0.0031	-0.00188	0.00699	-0.00218	-0.00511	0.00336	0.00389	0.00084	0.0069	*	0.64419	0.70102	0.82239	0.47966	0.26017	0.35878	0	0.07098	0.00238	0.80972	0.01346	0.07821	0.01297	0.04831
IB-NEI	-0.00107	0.00707	0.00168	0.0001	-0.00628	0.00239	-0.00338	0.00198	0.00127	0.00051	0.00853	0.00052	0.0001	0.00329	0.0038	-0.00121	0.00363	-0.00072	*	0.36026	0.44649	0.0593	0.04514	0.20295	0.0001	0.02534	0.01455	0.39323	0.15375	0.07217	0.03218	0.12425
IB-OII	-0.00242	0.00078	-0.00189	-0.00362	-0.00019	-0.00177	-0.00184	-0.00172	-0.00221	-0.00154	0.00269	-0.00022	-0.00435	0.00318	-0.00022	-0.00286	-0.00098	-0.00107	0.00051	*	0.95981	0.80002	0.35779	0.83507	0.00139	0.01515	0.00386	0.80695	0.11246	0.65172	0.07316	0.22235
IB-ONMNI	-0.00333	0.00539	0.00036	-0.00404	0.00014	-0.00484	-0.0007	0.00216	-0.00084	0.00096	0.0011	-0.00298	-0.00306	0.00634	0.00149	-2e-05	-0.00107	-0.00261	0.00052	-0.00389	*	0.1188	0.16127	0.69914	0.0004	0.00158	0.00099	0.59073	0.07395	0.68241	0.06435	0.07554
IG-C	-0.00037	0.00213	0.00228	-0.0014	0.0029	0.00314	0.00159	0.00048	0.00179	-0.00066	0.00595	0.00253	-0.00132	0.00477	0.00232	0.00112	0.00356	-0.00014	0.00309	-0.00171	0.00257	*	0.70666	0.62845	0	0.00099	0	0.16988	0.00109	0.11316	0	0.00139
OR-AO	-0.00104	-0.00238	-0.00138	-0.00229	0.00657	0.00392	0.00469	0.00428	0.00546	-0.00257	0.0109	0.00329	0.00043	0.00177	0.00257	-0.00363	0.00822	0.00264	0.00547	0.00103	0.00419	-0.00198	*	0.68795	0.0002	0.04366	0.00416	0.14504	0.01713	0.05188	0.00386	0.0296
OR-ENEEAU	-0.00193	0.00016	-0.0028	-0.005	0.00186	-0.00299	0.00105	-0.00082	0.00045	-0.00115	0.00062	-0.00177	-0.00178	0.00101	-0.00265	-0.0008	0.00215	0.00081	0.00193	-0.00231	-0.00156	-0.00074	-0.0021	*	0	0.00178	0	0.24661	0.00297	0.21018	0.0005	0.07316
CA-BT	0.01588	0.02232	0.0182	0.01029	0.01248	0.02213	0.00798	0.02142	0.01879	0.0146	0.02475	0.01808	0.01716	0.02068	0.02155	0.01282	0.02003	0.01948	0.01548	0.01344	0.01683	0.02014	0.02171	0.01875	*	0.01604	0	0.07465	0.00079	0.00584	0	0
CA-FB	0.00296	0.00811	0.00479	0.00127	0.00265	0.00792	-0.00115	0.00651	0.00537	0.00052	0.01104	0.00508	0.00246	0.00713	0.00695	0.00392	0.0084	0.00305	0.0038	0.00409	0.00648	0.00508	0.0058	0.00558	0.00789	*	0	0.08672	0.00317	0.01564	0	0
CA-WA	0.00653	0.00962	0.00756	0.00607	0.00502	0.01022	0.00062	0.00783	0.00763	0.0053	0.01365	0.00715	0.00594	0.01189	0.01114	0.00619	0.01078	0.00738	0.00525	0.00617	0.00854	0.00986	0.01128	0.01084	0.01916	0.00776	*	0.26285	0.0005	0.00792	0	0.0004
GH-AEW	0.0016	0.00114	0.00464	-0.00345	-0.00228	-0.00044	-0.00325	-0.00098	-0.00037	0.00023	0.00286	-0.00599	-0.00295	0.00576	0.00516	0.00021	0.00284	-0.00403	0.0011	-0.00278	-0.00115	0.00368	0.00576	0.003	0.01173	0.00516	0.00243	*	0.66865	0.14414	0.48738	0.88674
GH-AKE	0.0023	0.00899	0.00712	0.00564	0.00178	0.00684	-0.00047	-0.00012	0.00093	0.00361	0.014	0.00503	0.00521	0.00682	0.00777	0.00403	0.00636	0.00612	0.00246	0.00282	0.00419	0.00786	0.00821	0.00728	0.01532	0.00611	0.00864	-0.00202	*	0.15474	0.48213	0.96951
GH-ASWW	-0.00154	0.006	0.00157	0.00234	-0.00041	0.00043	0.00163	0.00565	0.00438	0.00482	0.00784	0.00978	0.00185	0.00869	0.0031	0.00382	-0.00453	0.00672	0.00569	-0.00187	-0.003	0.00477	0.01038	0.00358	0.02203	0.00961	0.01251	0.00742	0.00474	*	0.06989	0.09088
GH-EHVR	0.00247	0.00693	0.00892	0.00668	0.00459	0.00636	0.00069	0.00287	0.00232	0.00533	0.01217	0.00295	0.00545	0.00706	0.00849	0.00578	0.00739	0.00623	0.00452	0.00326	0.00405	0.00847	0.01156	0.00786	0.02224	0.00986	0.0099	-0.00034	-0.0002	0.00731	*	0.39937
GH-FEWR	0.0008	0.00846	0.00558	0.00321	0.00295	0.00508	-0.0002	-0.00189	0.00021	0.00212	0.0096	0.00207	0.00226	0.00734	0.0048	0.00312	0.00631	0.00445	0.00259	0.00144	0.00391	0.00676	0.00734	0.00349	0.02043	0.00776	0.008	-0.00536	-0.00403	0.00622	0.00027	*
MtDNA HVS-1 16020-16400 FST	AN-AO	AN-EA	AN-IO	EF-EE	EF-INE	EF-OEU	EK-CA	EK-CC	EK-CI	EK-NA	IB-ANMWN	IB-EAEEUAE	IB-EUE	IB-IAAUA	IB-IEINOI	IB-IMIEI	IB-IOINO	IB-MNENN	IB-NEI	IB-OII	IB-ONMNI	IG-C	IG-E	IG-N	OR-AO	OR-ENEEAU
AN-AO	*	0.33254	0.28433	0.9899	0.40976	0.57499	0.83229	0.28463	0.48045	0.62568	0.24809	0.59598	0.98386	0.49678	0.59549	0.95664	0.47698	0.71567	0.66083	0.83338	0.83427	0.51242	0.73418	0.47243	0.51015	0.69409
AN-EA	0.00186	*	0.31433	0.55856	0.15018	0.08356	0.16117	0.16909	0.02168	0.58598	0.03119	0.4262	0.25334	0.94456	0.21968	0.50084	0.03623	0.23047	0.01069	0.41392	0.10395	0.23513	0.07148	0.12702	0.64677	0.45847
AN-IO	0.00172	0.00162	*	0.81606	0.70805	0.51411	0.69112	0.17404	0.32007	0.47372	0.228	0.23958	0.2867	0.2375	0.70854	0.09039	0.71577	0.03604	0.12524	0.76943	0.41333	0.15602	0.0493	0.08494	0.60855	0.8213
EF-EE	-0.00597	-0.00043	-0.00248	*	0.6831	0.87674	0.7032	0.36491	0.13325	0.92001	0.45372	0.84853	0.99347	0.57509	0.50064	0.96575	0.39818	0.97654	0.54925	0.96119	0.94901	0.71963	0.76022	0.36531	0.72478	0.98228
EF-INE	0.00069	0.00417	-0.00177	-0.00153	*	0.55777	0.7824	0.22948	0.28868	0.21344	0.0789	0.77428	0.6036	0.35294	0.36095	0.18513	0.72874	0.64766	0.89496	0.46174	0.47094	0.0993	0.02208	0.07178	0.03742	0.20701
EF-OEU	-0.00092	0.00599	-0.00046	-0.00362	-0.00021	*	0.61301	0.37551	0.61816	0.03831	0.80655	0.64677	0.70439	0.16018	0.18533	0.38066	0.91268	0.19562	0.1388	0.69904	0.94476	0.09593	0.14286	0.75804	0.17355	0.82715
EK-CA	-0.00328	0.00629	-0.00232	-0.0014	-0.00402	-0.00216	*	0.80794	0.93169	0.78339	0.46827	0.55697	0.62469	0.46659	0.31076	0.93179	0.59697	0.28047	0.61637	0.78081	0.49876	0.31928	0.61925	0.55123	0.19691	0.41639
EK-CC	0.00215	0.00465	0.00335	0.00097	0.00247	0.00054	-0.00438	*	0.95396	0.90941	0.18256	0.54905	0.50599	0.17771	0.18147	0.14781	0.25493	0.33264	0.23433	0.85793	0.38273	0.55499	0.59737	0.45451	0.35155	0.67231
EK-CI	0.00016	0.00767	0.00122	0.00246	0.00142	-0.0012	-0.00567	-0.00571	*	0.51747	0.19414	0.53064	0.5449	0.05099	0.13929	0.53005	0.51559	0.14494	0.15989	0.81972	0.5548	0.20384	0.46708	0.54886	0.07989	0.44441
EK-NA	-0.00078	-0.00077	-6e-05	-0.00279	0.00149	0.0041	-0.00184	-0.00375	-9e-05	*	0.04891	0.55321	0.82675	0.20295	0.21869	0.80962	0.02624	0.81626	0.2075	0.85982	0.39353	0.59687	0.5145	0.04039	0.67558	0.70795
IB-ANMWN	0.00212	0.01099	0.00271	0.00013	0.00571	-0.00362	3e-05	0.00427	0.00299	0.00548	*	0.22493	0.49965	0.18394	0.20295	0.09306	0.28284	0.04336	0.01049	0.1883	0.35897	0.03891	0.17652	0.25493	0.0294	0.42323
IB-EAEEUAE	-0.00098	0.00045	0.00206	-0.0028	-0.00242	-0.00147	-0.0018	-0.00078	-0.00066	-0.00022	0.00292	*	0.76784	0.1086	0.09395	0.14335	0.06287	0.77814	0.4361	0.56381	0.83734	0.13019	0.31076	0.11524	0.23374	0.74379
IB-EUE	-0.00542	0.00239	0.00122	-0.00486	-0.00104	-0.00178	-0.00099	-4e-05	-0.00032	-0.00153	-0.0004	-0.00183	*	0.57866	0.71379	0.93238	0.22226	0.9897	0.47886	0.99386	0.89833	0.72092	0.92139	0.41016	0.43936	0.78557
IB-IAAUA	-7e-05	-0.008	0.00271	-0.00081	0.00135	0.00392	0.00047	0.00551	0.0064	0.00246	0.00493	0.00545	-0.00101	*	0.32116	0.53698	0.12553	0.20067	0.07692	0.14018	0.06782	0.07732	0.12187	0.23186	0.35026	0.39501
IB-IEINOI	-0.00098	0.00356	-0.00208	9e-05	0.00096	0.00275	0.00177	0.00354	0.00359	0.00219	0.00348	0.00474	-0.00142	0.00185	*	0.1486	0.19196	0.12227	0.05148	0.55678	0.33749	0.14969	0.22582	0.1285	0.27156	0.8123
IB-IMIEI	-0.00428	-0.00017	0.00269	-0.00335	0.00231	0.00104	-0.00432	0.00274	-0.00016	-0.0016	0.00475	0.00289	-0.00288	-0.00062	0.00289	*	0.10811	0.37858	0.66607	0.92634	0.51223	0.21127	0.72834	0.04307	0.77052	0.49451
IB-IOINO	-0.00011	0.00748	-0.00184	0.00022	-0.00155	-0.00328	-0.00185	0.00188	-0.00044	0.00404	0.00195	0.00479	0.00153	0.0045	0.00269	0.0032	*	0.00713	0.03227	0.57668	0.59974	0.0698	0.04049	0.41976	0.0194	0.18176
IB-MNENN	-0.00197	0.00301	0.00502	-0.00487	-0.00111	0.00237	0.002	0.00145	0.0031	-0.00188	0.00699	-0.00218	-0.00511	0.00336	0.00389	0.00084	0.0069	*	0.64063	0.71349	0.82922	0.48748	0.27977	0.0692	0.25502	0.38986
IB-NEI	-0.00107	0.00707	0.00261	0.0001	-0.00369	0.00239	-0.00096	0.00213	0.00235	0.00133	0.00853	0.00052	0.0001	0.00474	0.00462	-0.00078	0.00448	-0.00072	*	0.35808	0.44431	0.06098	0.20622	0.01673	0.04128	0.12712
IB-OII	-0.00242	0.00078	-0.00189	-0.00362	-0.00019	-0.00177	-0.00184	-0.00303	-0.00221	-0.00154	0.00269	-0.00022	-0.00435	0.00318	-0.00022	-0.00286	-0.00098	-0.00107	0.00051	*	0.96099	0.76042	0.65498	0.416	0.35947	0.86397
IB-ONMNI	-0.00333	0.00539	0.00036	-0.00404	0.00014	-0.00484	-0.0007	0.00085	-0.00084	0.00096	0.0011	-0.00298	-0.00306	0.00634	0.00149	-2e-05	-0.00107	-0.00261	0.00052	-0.00389	*	0.12187	0.67558	0.43243	0.15454	0.72617
IG-C	-0.00037	0.00213	0.00228	-0.0014	0.0029	0.00314	0.00159	-0.00082	0.00179	-0.00066	0.00595	0.00253	-0.00132	0.00477	0.00232	0.00156	0.00356	-0.00014	0.00309	-0.0015	0.00257	*	0.04217	0.20661	0.68983	0.60271
IG-E	-0.00182	0.00534	0.00423	-0.00163	0.00479	0.0027	-0.00109	-0.0011	-4e-05	-0.0001	0.00344	0.00118	-0.00301	0.00418	0.00192	-0.00137	0.00452	0.00136	0.00184	-0.00084	-0.00156	0.00365	*	0.21632	0.11652	0.45916
IG-N	-0.00012	0.00548	0.00439	0.00075	0.00451	-0.00238	-0.00102	-0.00024	-0.00081	0.00519	0.00218	0.00387	0.0005	0.00311	0.00387	0.00511	5e-05	0.00496	0.00681	0.00046	0.00024	0.00173	0.00197	*	0.16088	0.33937
OR-AO	-7e-05	-0.00238	-0.00138	-0.00229	0.00657	0.00392	0.00469	0.00295	0.00546	-0.00185	0.0109	0.00329	0.00043	0.00305	0.00257	-0.00288	0.00822	0.00264	0.00547	0.00103	0.00419	-0.00198	0.00418	0.00452	*	0.65914
OR-ENEEAU	-0.00175	-6e-05	-0.00268	-0.00491	0.00195	-0.00259	0.00083	-0.00183	0.00024	-0.00136	0.00041	-0.00199	-0.00199	0.00079	-0.00257	-0.00011	0.00224	0.00059	0.0026	-0.00252	-0.00177	-0.00065	4e-05	0.00087	-0.00179	*
MtDNA HVS-1 16023-16380 K2	AN-AO	AN-EA	AN-IO	EF-EE	EF-INE	EF-OEU	EK-CA	EK-CC	EK-CI	EK-NA	IB-ANMWN	IB-EAEEUAE	IB-EUE	IB-IAAUA	IB-IEINOI	IB-IMIEI	IB-IOINO	IB-MNENN	IB-NEI	IB-OII	IB-ONMNI	IG-C	OR-AO	OR-ENEEAU	CA-BT	CA-FB	CA-WA	GH-AEW	GH-AKE	GH-ASWW	GH-EHVR	GH-FEWR
AN-AO	*	0.12642	0.67231	0.9698	0.69924	0.51401	0.48807	0.40432	0.74755	0.27136	0.11484	0.35026	0.99693	0.54252	0.91248	0.87199	0.92367	0.50738	0.47768	0.83358	0.74349	0.9406	0.80279	0.72607	0.09524	0.03039	0.09435	0.19097	0.10652	0.19721	0.01	0.22037
AN-EA	0.01521	*	0.16632	0.27393	0.02921	0.04772	0.19919	0.81279	0.53559	0.5447	0.00287	0.06118	0.14672	0.45936	0.24116	0.1486	0.03841	0.3957	0.01683	0.03039	0.02802	0.05475	0.5053	0.58806	0.19028	0.61182	0.66637	0.05752	0.00277	0.01475	0.00653	0.05316
AN-IO	-0.00537	0.01099	*	0.62192	0.94139	0.64281	0.82002	0.62647	0.94496	0.23711	0.09771	0.88704	0.89922	0.84635	0.6935	0.74874	0.75636	0.62004	0.28502	0.70211	0.79725	0.67409	0.86229	0.63489	0.30561	0.03119	0.16196	0.26077	0.25324	0.17147	0.0794	0.46629
EF-EE	-0.01273	0.00483	-0.00401	*	0.6537	0.51856	0.43006	0.43293	0.63815	0.27235	0.16701	0.34977	0.97347	0.81338	0.78626	0.8321	0.72795	0.59638	0.58083	0.31225	0.57796	0.78606	0.51698	0.71726	0.27621	0.0794	0.15494	0.16998	0.02366	0.16187	0.0005	0.05336
EF-INE	-0.00622	0.02929	-0.01116	-0.00434	*	0.97624	0.7428	0.25057	0.5146	0.03782	0.45966	0.89763	0.93684	0.75428	0.74379	0.27581	0.90704	0.54955	0.97396	0.52064	0.59331	0.97515	0.39135	0.32789	0.16672	0.00248	0.01337	0.45075	0.12969	0.18018	0.00297	0.15197
EF-OEU	-0.00236	0.02396	-0.00457	-0.00209	-0.01229	*	0.95396	0.32343	0.4159	0.04633	0.38867	0.89258	0.85556	0.90941	0.54242	0.20483	0.84031	0.88387	0.74973	0.45827	0.48688	0.80596	0.40343	0.61934	0.18335	0.00941	0.02891	0.85071	0.04762	0.16335	0.00347	0.18978
EK-CA	-0.00288	0.01297	-0.0144	-0.00044	-0.01173	-0.0213	*	0.54133	0.73102	0.14929	0.23542	0.84041	0.69102	0.90189	0.70082	0.37501	0.87971	0.78557	0.35947	0.584	0.45104	0.40184	0.84417	0.58648	0.39986	0.20691	0.36254	0.92674	0.28086	0.28581	0.45015	0.91347
EK-CC	0.00027	-0.01263	-0.00549	-0.00058	0.00528	0.00289	-0.0054	*	0.98446	0.94199	0.01386	0.33175	0.51134	0.77854	0.43025	0.45332	0.15127	0.79665	0.07712	0.47896	0.27562	0.34967	0.92822	0.92179	0.27601	0.19394	0.46827	0.24404	0.07088	0.06791	0.17919	0.46461
EK-CI	-0.00727	-0.00328	-0.01205	-0.00447	-0.00246	-3e-05	-0.01129	-0.01823	*	0.89506	0.02465	0.77864	0.8321	0.82477	0.55688	0.86684	0.51361	0.6634	0.09049	0.63281	0.87189	0.41927	0.89338	0.94268	0.47678	0.10375	0.28819	0.37293	0.37382	0.23305	0.33818	0.78735
EK-NA	0.00379	-0.00355	0.00483	0.00344	0.01881	0.01729	0.01456	-0.01394	-0.01001	*	0.00119	0.06128	0.19008	0.28126	0.099	0.46243	0.01762	0.19503	0.01198	0.08197	0.16988	0.07663	0.60598	0.67063	0.15573	0.0697	0.0592	0.02911	0.00604	0.01594	0.00545	0.03148
IB-ANMWN	0.01364	0.06347	0.01488	0.00839	-0.00147	0.00076	0.01071	0.04378	0.03054	0.05483	*	0.27176	0.36432	0.18206	0.21344	0.00634	0.29433	0.11969	0.77656	0.06326	0.04257	0.13791	0.02158	0.01901	0.01663	0.0004	0.0003	0.10425	0.00218	0.01921	0	0.00178
IB-EAEEUAE	0.00191	0.02104	-0.00927	0.00134	-0.00918	-0.00935	-0.01554	0.00254	-0.0075	0.01448	0.00422	*	0.88308	0.78923	0.41709	0.14642	0.76656	0.88961	0.31601	0.52916	0.77517	0.3566	0.27849	0.48055	0.26572	0.00594	0.04316	0.62687	0.08128	0.1089	0.01277	0.26849
IB-EUE	-0.01562	0.0118	-0.00919	-0.01107	-0.00982	-0.00822	-0.00934	-0.00258	-0.00824	0.00595	0.00115	-0.00843	*	0.80101	0.97565	0.50272	0.94793	0.93941	0.79784	0.94436	0.91189	0.96713	0.59964	0.851	0.18186	0.01772	0.17276	0.27779	0.06089	0.15028	0.00228	0.16117
IB-IAAUA	-0.00394	-0.00163	-0.01156	-0.01005	-0.00918	-0.01356	-0.02226	-0.01215	-0.0113	0.00442	0.01165	-0.0099	-0.00958	*	0.71429	0.46936	0.72062	0.94367	0.54698	0.28245	0.56282	0.63726	0.67558	0.7919	0.56549	0.38095	0.49975	0.77131	0.15474	0.26077	0.08375	0.51609
IB-IEINOI	-0.01061	0.00611	-0.0054	-0.00646	-0.0061	-0.00223	-0.01016	-0.00037	-0.00284	0.01112	0.00662	1e-05	-0.0113	-0.00733	*	0.22325	0.83883	0.73874	0.67211	0.36214	0.21265	0.78903	0.76299	0.75814	0.12731	0.03336	0.20018	0.21176	0.01495	0.06821	0.00099	0.11177
IB-IMIEI	-0.00956	0.01169	-0.0063	-0.00735	0.00316	0.00568	0.0019	-0.00093	-0.00894	-0.0011	0.03725	0.00806	-0.00159	-0.00135	0.00452	*	0.36046	0.12821	0.05306	0.2472	0.69676	0.30938	0.78586	0.52272	0.11811	0.02752	0.0399	0.12524	0.14276	0.34016	0.07475	0.24572
IB-IOINO	-0.01082	0.02388	-0.00647	-0.00546	-0.00913	-0.00762	-0.01586	0.01049	-0.00197	0.02264	0.00321	-0.00618	-0.01008	-0.00765	-0.00751	0.00122	*	0.44362	0.574	0.50589	0.65211	0.54638	0.39986	0.30571	0.21978	0.0195	0.06663	0.50104	0.12088	0.33195	0.00485	0.2769
IB-MNENN	-0.00177	0.00062	-0.00375	-0.00315	-0.00271	-0.00882	-0.01285	-0.00941	-0.0049	0.00613	0.01212	-0.00871	-0.00995	-0.01443	-0.00548	0.00875	-0.00041	*	0.37392	0.53747	0.25354	0.56183	0.62944	0.90258	0.18711	0.05336	0.34185	0.5151	0.00515	0.03703	0.00307	0.13197
IB-NEI	-0.00158	0.03479	0.00293	-0.00313	-0.01188	-0.00637	0.00215	0.01813	0.01294	0.02859	-0.00821	0.00209	-0.00668	-0.00409	-0.00478	0.01593	-0.00307	0.00093	*	0.129	0.15098	0.70706	0.11623	0.12474	0.08692	0.00198	0.00485	0.18553	0.00703	0.05386	0	0.00673
IB-OII	-0.00841	0.02589	-0.00532	0.00242	-0.00222	-0.00089	-0.00578	-0.00182	-0.00447	0.01179	0.0184	-0.00222	-0.00998	0.00448	0.00134	0.00391	-0.00143	-0.00208	0.00891	*	0.5048	0.50767	0.58064	0.32244	0.03148	0.00069	0.01693	0.14563	0.05198	0.04871	0.01139	0.21592
IB-ONMNI	-0.00681	0.02765	-0.00724	-0.00294	-0.00342	-0.00149	-0.00169	0.00466	-0.00937	0.00744	0.02191	-0.0066	-0.00912	-0.00407	0.00514	-0.00509	-0.00427	0.00413	0.00802	-0.0017	*	0.33393	0.35482	0.41758	0.22424	0.00762	0.01871	0.30571	0.46896	0.4553	0.04772	0.35769
IG-C	-0.00956	0.01944	-0.00402	-0.00515	-0.00895	-0.00567	3e-05	0.00144	-0.00034	0.01028	0.00833	0.00078	-0.00839	-0.00512	-0.00519	0.00185	-0.00204	-0.00225	-0.00419	-0.0015	0.00122	*	0.53618	0.53054	0.0697	0.00119	0.00228	0.16979	0.01257	0.06702	0.0001	0.02742
OR-AO	-0.01075	-0.00366	-0.012	-0.00263	0.00075	0.00023	-0.01736	-0.01704	-0.01286	-0.00515	0.03734	0.0043	-0.00465	-0.0094	-0.00871	-0.009	0.00075	-0.00517	0.01389	-0.00422	0.00203	-0.00312	*	0.75636	0.18503	0.20057	0.3168	0.23255	0.16187	0.12058	0.33492	0.74597
OR-ENEEAU	-0.0056	-0.00425	-0.00374	-0.00449	0.00167	-0.0034	-0.00534	-0.01185	-0.01025	-0.00402	0.02471	-0.00119	-0.00665	-0.00846	-0.0052	-0.00179	0.00226	-0.00769	0.0081	0.0019	0.00013	-0.00139	-0.00748	*	0.18741	0.04643	0.21503	0.33125	0.01554	0.07989	0.00584	0.19374
CA-BT	0.0153	0.01013	0.003	0.00408	0.00895	0.00831	0.00027	0.00493	-0.00184	0.0096	0.03461	0.00481	0.00764	-0.00507	0.01041	0.01205	0.00601	0.00774	0.01548	0.02209	0.00628	0.01351	0.01086	0.00691	*	0.58806	0.32947	0.27591	0.05386	0.08148	0.00248	0.06871
CA-FB	0.01901	-0.00485	0.01617	0.00971	0.0287	0.02281	0.00943	0.00659	0.00994	0.01075	0.0548	0.02397	0.01793	0.00063	0.01465	0.01626	0.01893	0.01187	0.03207	0.03392	0.02487	0.02373	0.0069	0.01039	-0.00379	*	0.24918	0.05712	0.00059	0.01901	0.0001	0.00386
CA-WA	0.00971	-0.00518	0.00527	0.00538	0.01748	0.0147	0.00172	-0.00107	0.00252	0.00975	0.04122	0.0119	0.00481	-0.00172	0.00398	0.01223	0.00978	0.00134	0.02249	0.01549	0.01512	0.0164	0.00251	0.00294	0.0019	0.00188	*	0.11187	0.00059	0.02178	0.0002	0.01812
GH-AEW	0.01191	0.03189	0.00674	0.01179	-0.00159	-0.01433	-0.02599	0.00874	0.00158	0.03275	0.02294	-0.00721	0.00548	-0.01525	0.00899	0.01484	-0.00278	-0.00337	0.01112	0.01357	0.00448	0.01073	0.0097	0.00283	0.00656	0.02404	0.01475	*	0.28255	0.42164	0.13464	0.67379
GH-AKE	0.01139	0.05049	0.0043	0.0207	0.0093	0.01637	0.00559	0.01786	0.00086	0.03008	0.04963	0.01249	0.01379	0.01128	0.02345	0.00737	0.0095	0.02739	0.03163	0.01481	-0.00097	0.01959	0.00952	0.0199	0.01901	0.04155	0.03167	0.00543	*	0.66736	0.19414	0.50213
GH-ASWW	0.01026	0.05117	0.01208	0.01202	0.01083	0.01251	0.00777	0.02657	0.00758	0.03923	0.04572	0.01747	0.01235	0.00813	0.02238	0.0029	0.00302	0.02792	0.02617	0.02608	-0.00134	0.02031	0.01967	0.01926	0.02419	0.03565	0.02929	-0.0005	-0.00806	*	0.11633	0.42422
GH-EHVR	0.02305	0.03426	0.01008	0.03182	0.02797	0.02625	-0.00112	0.00751	0.00141	0.02234	0.07908	0.01968	0.0255	0.01444	0.0304	0.00965	0.02317	0.02712	0.05634	0.01859	0.01231	0.03279	0.0021	0.01884	0.03371	0.0386	0.02795	0.01326	0.00456	0.01428	*	0.85704
GH-FEWR	0.00521	0.0196	-0.00092	0.01263	0.00726	0.00569	-0.0171	-0.00137	-0.00662	0.0164	0.04656	0.00342	0.00646	-0.00237	0.00875	0.00374	0.00299	0.00766	0.02718	0.00461	0.00121	0.01428	-0.00726	0.00468	0.01518	0.02384	0.01332	-0.00782	-0.00146	0.00035	-0.00542	*
MtDNA HVS-1 16020-16400 K2	AN-AO	AN-EA	AN-IO	EF-EE	EF-INE	EF-OEU	EK-CA	EK-CC	EK-CI	EK-NA	IB-ANMWN	IB-EAEEUAE	IB-EUE	IB-IAAUA	IB-IEINOI	IB-IMIEI	IB-IOINO	IB-MNENN	IB-NEI	IB-OII	IB-ONMNI	IG-C	IG-E	IG-N	OR-AO	OR-ENEEAU
AN-AO	*	0.09217	0.70706	0.97772	0.7626	0.59291	0.57222	0.42451	0.78042	0.28294	0.12821	0.38184	0.99752	0.5052	0.891	0.89367	0.94733	0.54945	0.45045	0.87407	0.76666	0.95545	0.45916	0.0397	0.84002	0.77042
AN-EA	0.01766	*	0.15147	0.21008	0.02871	0.04148	0.20582	0.82309	0.46203	0.54618	0.00416	0.06386	0.12395	0.48906	0.25948	0.07742	0.02515	0.35957	0.0194	0.02554	0.01762	0.0494	0.23532	0.15246	0.41065	0.44184
AN-IO	-0.00622	0.01157	*	0.66578	0.95396	0.67647	0.83408	0.66607	0.95822	0.26651	0.12197	0.91021	0.92387	0.83863	0.72082	0.69686	0.77873	0.66281	0.32314	0.72211	0.7525	0.73072	0.51569	0.06613	0.87536	0.66875
EF-EE	-0.01329	0.0076	-0.00472	*	0.71537	0.58361	0.49668	0.4453	0.70914	0.27789	0.19008	0.38996	0.97961	0.76072	0.77794	0.84002	0.78646	0.6233	0.55084	0.36957	0.57163	0.80259	0.61439	0.02327	0.54579	0.77428
EF-INE	-0.00748	0.02973	-0.01163	-0.00548	*	0.98663	0.80586	0.29552	0.60697	0.04584	0.47094	0.90783	0.94703	0.71963	0.75537	0.30928	0.92842	0.59935	0.9506	0.58915	0.58469	0.97693	0.52262	0.07237	0.42253	0.40768
EF-OEU	-0.00385	0.02473	-0.00545	-0.00334	-0.01296	*	0.9704	0.35086	0.49906	0.05475	0.39758	0.90823	0.88021	0.86734	0.55173	0.23453	0.86437	0.901	0.7132	0.52084	0.4847	0.84011	0.73201	0.30571	0.44718	0.69201
EK-CA	-0.00541	0.01342	-0.01559	-0.00293	-0.01379	-0.02256	*	0.59469	0.80398	0.17909	0.26195	0.85744	0.7323	0.89239	0.75656	0.40828	0.89852	0.81942	0.37254	0.62915	0.45243	0.45293	0.7424	0.60628	0.85378	0.66201
EK-CC	-0.00023	-0.01261	-0.00647	-0.00101	0.0039	0.00172	-0.00746	*	0.98584	0.9607	0.02049	0.36224	0.54876	0.81497	0.50203	0.37788	0.15593	0.81962	0.09128	0.47144	0.21859	0.38531	0.48263	0.13434	0.9112	0.91238
EK-CI	-0.00823	-0.001	-0.01246	-0.00565	-0.00405	-0.00174	-0.01392	-0.01831	*	0.90308	0.02723	0.79457	0.85655	0.79745	0.6043	0.83536	0.54579	0.70508	0.10405	0.6538	0.80309	0.4655	0.51302	0.05554	0.88763	0.96099
EK-NA	0.00361	-0.0036	0.00368	0.00338	0.01727	0.01586	0.01199	-0.01479	-0.00999	*	0.00168	0.08009	0.21899	0.31551	0.11771	0.32581	0.0196	0.21503	0.01475	0.089	0.12454	0.08395	0.05287	0.00891	0.59123	0.64301
IB-ANMWN	0.01262	0.06007	0.01307	0.00767	-0.00174	0.00036	0.00858	0.03985	0.02788	0.05081	*	0.3066	0.4064	0.20117	0.25077	0.00931	0.29631	0.13553	0.79774	0.06356	0.04336	0.16939	0.18008	0.02901	0.02584	0.02584
IB-EAEEUAE	0.00093	0.02074	-0.01	0.00062	-0.00947	-0.00958	-0.01638	0.00118	-0.00792	0.01282	0.00294	*	0.90248	0.79141	0.43966	0.13553	0.75329	0.91496	0.35541	0.54292	0.69676	0.41026	0.60826	0.11078	0.3168	0.49025
IB-EUE	-0.01572	0.01261	-0.0099	-0.01128	-0.01018	-0.0087	-0.01066	-0.0034	-0.00868	0.00509	0.00024	-0.00904	*	0.79061	0.96951	0.47144	0.9504	0.95555	0.80804	0.94565	0.86684	0.97673	0.90724	0.10553	0.6434	0.85595
IB-IAAUA	-0.00288	-0.00276	-0.01149	-0.00865	-0.00816	-0.01232	-0.02156	-0.01312	-0.01052	0.00304	0.00978	-0.01011	-0.00938	*	0.72745	0.32116	0.62855	0.93555	0.5845	0.26384	0.42313	0.62816	0.94931	0.54787	0.64994	0.72013
IB-IEINOI	-0.00994	0.00558	-0.00568	-0.00616	-0.0062	-0.00259	-0.01178	-0.00205	-0.00367	0.00958	0.00517	-0.00054	-0.01095	-0.00775	*	0.17563	0.78309	0.74022	0.68063	0.32373	0.15791	0.77062	0.69043	0.15553	0.71528	0.73814
IB-IMIEI	-0.00997	0.01886	-0.00539	-0.00759	0.00219	0.00459	0.00033	0.00142	-0.00843	0.00171	0.037	0.0086	-0.00104	0.00292	0.00665	*	0.41135	0.12821	0.04267	0.30324	0.71557	0.29215	0.11652	0.00287	0.78715	0.53539
IB-IOINO	-0.01163	0.02667	-0.0067	-0.00638	-0.00974	-0.00831	-0.01684	0.01013	-0.00288	0.02206	0.00348	-0.00609	-0.01014	-0.00555	-0.0063	-8e-05	*	0.46778	0.51134	0.56539	0.67865	0.58509	0.68587	0.07564	0.42808	0.35719
IB-MNENN	-0.00276	0.00204	-0.00484	-0.00378	-0.00363	-0.00929	-0.01408	-0.00992	-0.0056	0.00517	0.01063	-0.00934	-0.01055	-0.01403	-0.00554	0.00864	-0.00104	*	0.406	0.57262	0.25285	0.6239	0.85091	0.48847	0.65835	0.90644
IB-NEI	-0.00122	0.0331	0.00205	-0.00255	-0.01092	-0.00575	0.00158	0.01613	0.01222	0.02641	-0.00876	0.00119	-0.00694	-0.00504	-0.00477	0.01759	-0.00201	0.00032	*	0.129	0.13108	0.69924	0.43065	0.08197	0.12444	0.1192
IB-OII	-0.00939	0.02853	-0.00581	0.00112	-0.00333	-0.00205	-0.00733	-0.00136	-0.00498	0.0117	0.01757	-0.00254	-0.01018	0.00566	0.00196	0.00271	-0.00267	-0.00278	0.00895	*	0.53856	0.55767	0.18077	0.01218	0.63667	0.35709
IB-ONMNI	-0.00733	0.03303	-0.00644	-0.00291	-0.00339	-0.00152	-0.00173	0.00679	-0.00794	0.00951	0.02267	-0.00537	-0.0083	-0.00028	0.00769	-0.00558	-0.00475	0.00416	0.00955	-0.00243	*	0.34214	0.36957	0.00782	0.39818	0.38194
IG-C	-0.00996	0.02018	-0.00474	-0.00544	-0.00923	-0.00615	-0.00168	0.00069	-0.0011	0.00948	0.00738	-4e-05	-0.00872	-0.00471	-0.00485	0.00214	-0.00246	-0.00297	-0.00413	-0.00209	0.00129	*	0.3171	0.02366	0.58172	0.56955
IG-E	-0.00096	0.00688	-0.00205	-0.00333	-0.00202	-0.00574	-0.0115	-0.00172	-0.00219	0.01486	0.00821	-0.0036	-0.00865	-0.01479	-0.00471	0.00927	-0.0045	-0.00759	-0.00048	0.0063	0.00086	0.00166	*	0.44322	0.39917	0.6035
IG-N	0.02277	0.01262	0.01595	0.02173	0.01507	0.00262	-0.00812	0.01276	0.01792	0.03201	0.02658	0.01072	0.01112	-0.0046	0.00805	0.03779	0.01395	-0.00162	0.01349	0.02632	0.03012	0.01673	-0.00081	*	0.14306	0.09821
OR-AO	-0.01168	0.00021	-0.01255	-0.00345	-0.00057	-0.00099	-0.01777	-0.01608	-0.01273	-0.00475	0.03535	0.00311	-0.00553	-0.00818	-0.0075	-0.00907	-0.00053	-0.00608	0.01312	-0.00545	0.00067	-0.004	0.00067	0.01317	*	0.75517
OR-ENEEAU	-0.00649	-0.00069	-0.0042	-0.00533	0.00015	-0.0045	-0.00783	-0.01147	-0.01092	-0.00347	0.02309	-0.00141	-0.00671	-0.00681	-0.005	-0.00204	0.00117	-0.00771	0.00837	0.00101	0.00059	-0.00167	-0.00281	0.01011	-0.00759	*

## Sheet: Supplemental Table S6
Supplemental Table S6a: ETPD P-values (upper triangle) at various NRY and mtDNA levels for pooled Cameroonian, Ghanaian and Nigerian datasets. Colour code is same as Supplementary Table 4.
	NRY UEP level				NRY UEP+ms level				mtDNA VSO level
	Cameroon	Ghana	Nigeria		Cameroon	Ghana	Nigeria		Cameroon	Ghana	Nigeria
Cameroon
Ghana	0				0				0
Nigeria	0	0			0	0			0	0
Supplementary Table S6b: Genetic Distances (lower triangle) and P-values (upper triangle) at various NRY and mtDNA levels for pooled Cameroonian, Ghanaian and Nigerian datasets. Colour code is same as Table 3.
	NRY UEP-based F ST				NRY UEP+ms-based FST				NRY Microsatellite-based R ST
	Cameroon	Ghana	Nigeria		Cameroon	Ghana	Nigeria		Cameroon	Ghana	Nigeria
Cameroon	*	0	0		*	0	0		*	0	0
Ghana	0.07	*	0		0.023	*	0.001		0.062	*	0.009
Nigeria	0.03	0.033	*		0.027	0.004	*		0.042	0.006	*
	mtDNA VSO-based F ST				mtDNA VSO-based K2
	Cameroon	Ghana	Nigeria		Cameroon	Ghana	Nigeria
Cameroon	*	0	0		*	0	0
Ghana	0.007	*	0		0.029	*	0
Nigeria	0.005	0.004	*		0.014	0.015	*

## Sheet: Supplemental Table S7
Supplemental Table S7: Microsatellite ASD values for haplogroups E3a, E3a*, E3a7 and E3a8 in various West Central Africa regions.
	ASD				n
	E1b1a	E1b1a*	E1b1a7	E1b1a8	E1b1a	E1b1a*	E1b1a7	E1b1a8
Cross River	0.504	0.316	0.389	0.167	943	48	488	407
Cameroon	0.862	0.732	0.446	0.242	239	23	156	60
Ghana	0.465	0.346	0.237	0.189	221	51	81	89
All the above	0.537	0.391	0.418	0.174	1403	122	725	556
All the above +Igbo	0.533	0.366	0.416	0.172	1499	137	785	577

## Sheet: Supplemental Table S8
Supplemental Table S8: TMRCA estimates for haplogroups E3a*, E3a7 and E3a8 in various the Cross River region and West Central Africa.
			TMRCA
			Generations						Years*
			E1b1a*		E1b1a7		E1b1a8		E1b1a*		E1b1a7		E1b1a8
Cross River	S-SSM, Rgrowth=star	Point estimate	158		194.3		83.3		3950		4858		2083
		95% CI	122.3	203.2	180	209.5	74.7	93.3	3057	5080	4499	5237	1866	2331
	L-SSM, Rgrowth=0	Point estimate	216.3		241.5		120.2		5408		6037		3005
		95% CI	58	735.5	68.1	772.6	23.2	463.9	1450	18387	1703	19315	579	11596
West Central Africa	S-SSM, Rgrowth=star	Point estimate	183.1		208		86.2		4577		5199		2156
		95% CI	156.8	212.5	196.2	221.1	78.9	94.2	3921	5314	4904	5528	1973	2355
	L-SSM, Rgrowth=0	Point estimate	250.7		258.4		124.4		6267		6461		3109
		95% CI	69.9	813.4	75.6	847.6	22	479.4	1748	20336	1889	21191	551	11986
Note:- * Assumes 25 years per generation. TMRCA = time to most recent common ancestor, S-SSM = Single stepwise mutation model, L-SSM = Length dependant mutation model, CI = Confidence Interval.

## Sheet: Supplemental Table S9
Supplemental Table S9: Distribution of NRY types, defined by microsatellite haplotypes, assembled from previous studies conducted in sub-Saharan Africa.
Number of microsatellite repeats in populations (according to the nomenclature of Kayser et al.)						Number of Y chromosomes characterised in populations
DYS19	DYS390	DYS391	DYS392	DYS393	Angola_Namibe	CAF_Bangui	Cameroon-Ngumbacam	Cameroon_Bamileke	Cameroon_Ewondo	Northern Cameroon_Fali	Northern Cameroon_Fulani	Northern Cameroon_Mandara	Northern Cameroon_Tupuri	South Cameroon_Bakaka	South Cameroon_Bassa	Equatorial Guinea	Gabon_Fang	Guinea´-Bissau	Mozambique	Nigeria_Yoruba	Rwanda_Hutu	South Africa_Bantu	Tanzania_Sukuma	Grand Total
15	21	10	11	13	52	28	3	21	19	5	3		1	4	2	16	4	13	6	3	5	17	2	204
15	21	10	11	14	16	5			1	1	2	2		6	5	10	4	25	8	2	1	7	4	99
16	21	10	11	14	12	20	2	3			4			2	5	4		18	4			4		78
17	21	10	11	14	5	5	1	4				1	1	8		5	2	11	6		6	2	4	61
17	21	10	11	15	4	6	4	2	1					7	5	15	11	2			11	1		69
16	21	10	11	15	19	6		2	1	1					3	2	4	1	4	3	2	3	1	52
16	21	10	11	13	3	8	1	2	1	1			1	6	2	3	3	5	6			6	1	49
15	21	11	11	13	51	8		1	1		1	1			1	2		3			1	7	1	78
15	21	10	11	15	3	9		1	2				1		1	3		2	1		3	2	2	30
17	21	10	11	13														5	3			2		10
16	21	10	11	16				1											2					3
15	22	10	11	13	1	2					1							6				1		11
15	21	10	11	12	1	6				1			1								1			10
16	22	10	11	14		2												5				1	1	9
16	24	10	11	13	4	1				14	1											2		22
16	21	11	11	13	1			1						15		1		1				1		20
15	21	11	11	14	2	1								1	2			1	1		1	2	2	13
15	24	10	11	13	4	2				2									5			5		18
15	21	9	11	14											17	1	1			1				20
17	21	11	11	15												1	2							3
15	22	10	11	14		2										2	2	4						10
14	21	10	11	13	1						1													2
16	21	11	11	14	2							1				1		3						7
15	23	11	13	13								4	15				1							20
15	24	11	11	13		7											1					2	4	14
15	22	11	11	13	3		1											3				1		8
17	21	11	11	14													1	1		2				4
14	25	10	11	13	3	2	1	1											2			1	2	12
15	21	10	12	13	1	3										2								6
15	22	10	12	14		2																		2
16	21	11	11	15	1										1				1	1				4
16	22	10	11	13									1					4						5
15	23	11	11	13	4	6												1						11
15	24	11	13	13	4						1	3				2	1							11
16	22	10	11	15												2	5		1		1		1	10
14	25	11	11	13	1			1				5							1					8
15	21	9	11	13							1				1									2
15	24	10	14	13						10														10
15	21	11	11	15															1					1
14	21	10	11	14		2												1				1		4
14	23	10	11	13		3										1								4
14	24	11	13	13							1	1				5					1			8
16	21	10	11	12						1		1												2
16	21	10	12	15																		2		2
16	21	9	11	14												1								1
17	21	10	11	16	1																			1
14	21	11	11	13	2						2													4
15	21	9	11	15											1									1
15	24	10	13	13	1					2	1	1					1							6
15	25	11	13	13											1	3	3							7
17	24	10	11	14						1														1
13	24	10	11	14												1		2	1		2			6
15	22	10	11	15													2							2
15	24	11	11	14			1		2									1						4
15	20	10	11	13	1														1					2
15	21	10	11	11		3																		3
15	21	12	11	13	1	2																		3
15	24	9	11	13		2																		2
17	21	10	12	14													1	1						2
14	26	10	11	13	1	2																		3
15	20	10	11	14							1								1					2
15	21	11	11	12	2																			2
15	22	11	11	14														2						2
15	23	10	11	13						1														1
15	24	10	13	14													2							2
15	25	10	13	13												2	1							3
16	21	10	12	14														1				1		2
17	22	10	11	13														2						2
16	24	10	13	13				3																3
13	21	10	11	13	3																			3
13	23	10	11	13														1						1
14	20	11	11	13									1											1
14	21	11	11	14	2														1					3
14	23	11	11	13	2																		1	3
14	23	11	13	13									1			1								2
14	24	10	11	13	1														1					2
14	24	11	11	13															2					2
15	21	10	10	13														1						1
15	23	10	12	14	3																			3
15	23	10	13	13								2	1											3
15	24	11	12	14			3																	3
16	20	10	11	15	1																			1
16	22	10	11	16															1			1		2
16	23	10	11	13		1																		1
17	20	10	11	14														2						2
17	21	10	10	15			2																	2
17	24	10	11	13					1															1
11	24	10	12	13																			1	1
11	25	10	11	13		2																		2
13	21	10	11	14														2						2
13	21	11	11	13	2																			2
13	22	9	11	13								1						1						2
13	23	11	11	13																	1			1
13	24	10	11	12							1										1			2
13	24	10	11	13														2						2
13	24	11	11	14														1				1		2
14	21	10	12	13		2																		2
14	22	11	11	14														2						2
14	23	10	11	14														2						2
14	24	12	11	13		2																		2
14	25	10	13	13												1								1
15	21	10	10	14	1													1						2
15	21	11	10	13	1																			1
15	21	11	11	11	1																			1
15	22	10	11	12															1					1
15	22	11	10	13														2						2
15	22	11	12	13		1																		1
15	23	11	13	14								1												1
15	24	11	12	13		2																		2
15	25	10	11	13												1								1
15	25	11	11	13	1																		1	2
16	20	11	11	15		2																		2
16	21	10	9	14		2																		2
16	22	10	12	15													1							1
16	22	9	11	14														1						1
16	23	10	12	15												2								2
16	24	10	11	11						2														2
16	24	11	13	14									1		1									2
16	25	10	11	13											1									1
16	26	11	11	13		2																		2
17	20	10	11	15																		1		1
17	20	11	11	15														1						1
17	21	11	11	13	1													1						2
11	24	10	11	13		1																		1
13	21	12	11	13	1																			1
13	22	10	11	14														1						1
13	22	9	12	12														1						1
13	23	10	13	13														1						1
13	23	11	10	13																	1			1
13	23	11	11	14															1					1
13	23	9	11	13												1								1
13	24	10	10	13														1						1
13	24	10	12	13														1						1
13	24	10	12	14														1						1
13	24	11	11	15																			1	1
13	24	9	11	13												1								1
14	20	8	11	13																			1	1
14	21	10	10	14														1						1
14	21	10	13	14														1						1
14	23	11	11	14														1						1
14	24	10	13	13												1								1
14	24	10	14	14							1													1
14	24	11	12	13												1								1
14	25	10	12	12		1																		1
14	25	10	12	13	1																			1
14	25	12	11	13	1																			1
14	26	11	11	13	1																			1
15	20	10	10	13																		1		1
15	20	11	11	13	1																			1
15	21	10	13	14	1																			1
15	21	10	9	14	1																			1
15	21	11	13	14							1													1
15	21	9	11	12												1								1
15	21	9	12	13							1													1
15	22	10	10	14														1						1
15	22	10	10	15			1																	1
15	22	11	15	13								1												1
15	22	9	12	13							1													1
15	23	10	11	15													1							1
15	23	10	13	14									1											1
15	23	10	15	13								1												1
15	23	11	10	13	1																			1
15	23	11	11	12		1																		1
15	23	11	11	14														1						1
15	23	12	11	13			1																	1
15	23	9	11	12															1					1
15	24	10	10	13													1							1
15	24	10	10	14														1						1
15	24	10	12	13													1							1
15	24	10	13	12												1								1
15	24	11	13	14												1								1
15	24	9	11	14			1																	1
15	25	11	12	13													1							1
15	25	11	13	14					1															1
15	26	10	11	13															1					1
16	18	12	10	13																		1		1
16	20	11	11	14	1																			1
16	21	10	10	14			1																	1
16	21	10	11	0												1								1
16	21	11	13	15								1												1
16	21	12	11	13	1																			1
16	21	12	11	14														1						1
16	21	8	11	14															1					1
16	22	10	10	15													1							1
16	22	12	10	13																		1		1
16	22	9	12	13												1								1
16	23	11	10	13														1						1
16	23	11	13	13								1												1
16	23	11	14	14												1								1
16	24	10	10	14			1																	1
16	24	11	11	12															1					1
17	21	10	12	15													1							1
17	21	10	9	14		1																		1
17	21	11	10	14														1						1
17	21	11	12	15													1							1
17	22	10	12	13														1						1
17	22	11	11	13														1						1
17	22	9	12	13							1													1
17	23	11	13	13								1												1
18	21	10	11	15										1										1
18	21	10	11	16																	1			1
Grand Total					236	165	24	43	30	42	26	29	26	50	49	100	60	161	66	12	39	77	30	1265

## Sheet: Supplemental Table S10
Supplemental Table S10: Pairwise genetic distances matrices for NRY and mtDNA data assembled from previous studies conducted in sub-Saharan Africa compared to data from this study
Supplementary Table S10a
NRY MS haplotype RST	Angola_Namibe	CAF_Bangui	Cameroon_Ngumbacam	Cameroon_Bamileke	Cameroon_Ewondo	Equatorial Guinea	Gabon_Fang	Guinea Bissau	Mozambique	Nigeria_Yoruba	Northern	Northern Cameroon_Fulani	Northern Cameroon_Mandara	Northern Cameroon_Tupuri	Rwanda_Hutu	South_Africa_Bantu	South Cameroon_Bakaka	South Cameroon_Bassa	Tanzania_Sukuma	CA-BT	CA-FB	CA-WA	GH-AEW	GH-AKE	GH-ASWW	GH-EHVR	GH-FEWR	AN-AO	AN-EA	AN-IO	EF-EE	EF-INE	EF-OEU	EK-CA	EK-CC	EK-CI	EK-NA	IB-ANMWN	IB-EAEEUAE	IB-EUE	IB-IAAUA	IB-IEINOI	IB-IMIEI	IB-IOINO	IB-MNENN	IB-NEI	IB-OII	IB-ONMNI	IG-C
Angola_Namibe	*
CAF_Bangui	0.02203	*
Cameroon_Ngumbacam	0.04669	0.01403	*
Cameroon_Bamileke	0.05814	0.05203	0.07898	*
Cameroon_Ewondo	0.10013	0.10589	0.15326	0.00918	*
Equatorial Guinea	0.03349	0.01376	0.00583	0.06242	0.11559	*
Gabon_Fang	0.05453	0.02953	0.01001	0.1044	0.16782	0.0041	*
Guinea Bissau	0.04068	0.0162	0.02513	0.09193	0.15163	0.01714	0.02967	*
Mozambique	0.03902	0.01528	0.0242	0.08491	0.15207	0.01741	0.02371	0.00531	*
Nigeria_Yoruba	0.03024	0.03167	0.05431	0.06651	0.12207	0.02877	0.03727	0.03573	0.02307	*
Northern Cameroon_Fali	0.10515	0.08756	0.10033	0.16054	0.21961	0.09482	0.09983	0.09502	0.08924	0.11513	*
Northern Cameroon_Fulani	0.0255	0.00346	0.01543	0.08296	0.15353	0.0138	0.03012	0.00245	0.01127	0.03478	0.07785	*
Northern Cameroon_Mandara	0.06801	0.05058	0.04987	0.14748	0.22287	0.04491	0.04253	0.03758	0.03573	0.07309	0.11059	0.02997	*
Northern Cameroon_Tupuri	0.18832	0.16041	0.18174	0.26481	0.34293	0.16806	0.16379	0.16064	0.16309	0.22723	0.238	0.1748	0.11184	*
Rwanda_Hutu	0.0659	0.04122	0.01494	0.09677	0.16975	0.01002	0.01176	0.05221	0.04719	0.07205	0.12864	0.05664	0.07567	0.20167	*
South_Africa_Bantu	0.00833	0.00512	0.02476	0.04204	0.08834	0.01422	0.03417	0.01702	0.00791	0.01741	0.08282	0.00997	0.05407	0.17427	0.05123	*
South Cameroon_Bakaka	0.09767	0.06927	0.06012	0.13645	0.21929	0.04942	0.0566	0.0562	0.05352	0.10492	0.15141	0.07464	0.09333	0.2215	0.06251	0.06754	*
South Cameroon_Bassa	0.09601	0.06956	0.0706	0.16574	0.23428	0.06249	0.06056	0.06445	0.06708	0.06676	0.15121	0.06424	0.09375	0.22353	0.09176	0.07841	0.1161	*
Tanzania_Sukuma	0.04379	0.02049	0.03319	0.10629	0.17946	0.02225	0.0259	0.01218	0.00508	0.03812	0.10201	0.02349	0.03676	0.17495	0.04213	0.01844	0.05958	0.07731	*
CA-BT	0.04243	0.01408	0.02241	0.09274	0.16853	0.02626	0.02527	0.02181	0.00532	0.0352	0.08954	0.01759	0.05124	0.17658	0.05714	0.01354	0.05363	0.07172	0.02812	*
CA-FB	0.07064	0.04656	0.05162	0.12386	0.19558	0.04964	0.04906	0.04279	0.02928	0.06202	0.11649	0.04248	0.06706	0.18739	0.06911	0.05371	0.09022	0.09207	0.04705	0.04549	*
CA-WA	0.05889	0.03125	0.04483	0.076	0.11343	0.02403	0.04829	0.04377	0.04331	0.05275	0.12573	0.04699	0.08605	0.19702	0.04302	0.03224	0.08072	0.0947	0.04277	0.05506	0.08153	*
GH-AEW	0.03173	0.00506	-0.00477	0.05776	0.12348	-0.0087	0.00092	0.01398	0.01691	0.02149	0.10064	0.00507	0.05516	0.19352	0.01023	0.00687	0.05551	0.06053	0.03	0.01622	0.0483	0.02491	*
GH-AKE	0.01892	0.01472	0.02512	0.07552	0.14011	0.00916	0.02649	0.00181	0.0031	0.0271	0.10097	0.01007	0.03931	0.17685	0.03876	0.00427	0.04987	0.0704	0.0041	0.02027	0.04582	0.03927	0.009	*
GH-ASWW	0.01666	0.00664	0.01428	0.0546	0.12172	0.00036	0.01587	0.00371	-0.00084	0.00853	0.09202	0.00497	0.0389	0.18111	0.03098	-0.00154	0.05236	0.06991	0.00673	0.01507	0.04139	0.02931	-0.0035	-0.00927	*
GH-EHVR	0.01533	0.00296	0.00866	0.06212	0.12552	0.00825	0.02026	0.00958	0.01047	0.02905	0.09168	0.00074	0.04076	0.16278	0.02929	0.00538	0.06028	0.06458	0.02068	0.01276	0.04001	0.03954	-0.00193	0.00367	-0.00119	*
GH-FEWR	0.02968	0.00636	0.01281	0.06129	0.12135	0.00702	0.02061	0.00246	0.0029	0.01951	0.08727	0.00117	0.039	0.16232	0.03458	0.00349	0.0487	0.06362	0.00646	0.01088	0.04153	0.03156	-0.00362	-0.00251	-0.00599	0.00471	*
AN-AO	0.02155	0.01304	0.0227	0.03494	0.10454	0.01925	0.0361	0.0302	0.01891	0.04453	0.10518	0.02822	0.06218	0.18877	0.03768	0.00526	0.06099	0.09736	0.02467	0.01344	0.06203	0.04949	0.01963	0.00782	0.0001	0.00854	0.00982	*
AN-EA	0.01477	-0.00168	0.01041	0.06198	0.12528	-0.00289	0.01081	-0.00748	-0.00773	0.00705	0.07454	-0.00775	0.03462	0.17329	0.03487	-0.00926	0.04949	0.05805	0.0034	-0.00056	0.03444	0.01592	-0.0114	-0.01244	-0.01799	-0.00606	-0.011	0.00516	*
AN-IO	0.02072	0.00223	0.00824	0.02859	0.08029	0.00403	0.02276	0.01981	0.01561	0.01848	0.0901	0.01109	0.05326	0.17506	0.02684	-0.00083	0.06208	0.07113	0.02321	0.0213	0.05375	0.02296	-0.00171	0.01531	0.00068	0.00269	0.00322	0.00343	-0.00237	*
EF-EE	0.02936	0.0131	0.02991	0.02852	0.07408	0.01716	0.03681	0.02676	0.01469	0.01049	0.09231	0.02465	0.06671	0.18519	0.04717	0.00242	0.07691	0.09191	0.03027	0.01646	0.06114	0.02806	0.01073	0.01926	0.00228	0.01345	0.00772	0.0077	-0.00546	-0.00313	*
EF-INE	0.02637	0.00249	0.00333	0.0601	0.12382	-0.0003	0.01239	0.0032	0.00225	0.02564	0.08731	0.00158	0.03896	0.16522	0.01957	0.00365	0.05037	0.06267	0.01029	0.0157	0.03772	0.02792	-0.00529	0.00073	-0.00604	-0.00233	-0.00272	0.00931	-0.01054	-0.00632	0.01046	*
EF-OEU	0.02483	0.00542	0.00727	0.04008	0.09731	0.00531	0.01669	0.02251	0.01403	0.03121	0.08886	0.01661	0.05016	0.16632	0.02048	0.00409	0.05868	0.0779	0.02222	0.01109	0.0519	0.02909	0.00187	0.01356	-6e-05	0.00267	0.00591	-0.00805	-0.00262	-0.00807	-0.00152	-9e-05	*
EK-CA	0.06258	0.01582	0.02011	0.10763	0.20431	0.02652	0.04353	0.01312	0.02802	0.0766	0.1159	0.00024	0.07456	0.21939	0.06269	0.03647	0.07657	0.07415	0.05312	0.0276	0.05585	0.06109	0.00483	0.02615	0.02239	0.01098	0.02129	0.04794	0.00528	0.03463	0.05223	0.01204	0.03834	*
EK-CC	0.02398	0.01783	0.02904	0.01877	0.05206	0.01443	0.03836	0.0369	0.0289	0.01136	0.10638	0.03138	0.07583	0.20424	0.04892	0.0017	0.08744	0.09985	0.04569	0.02807	0.07691	0.02852	0.00672	0.02547	0.00803	0.01792	0.01718	0.01099	0.00173	-0.01022	-0.01232	0.01305	-0.00123	0.06362	*
EK-CI	0.01586	0.00192	0.01921	0.0232	0.06916	0.01462	0.03217	0.0334	0.02305	0.01753	0.08836	0.01664	0.06784	0.18556	0.04334	-0.00132	0.08222	0.08673	0.04128	0.00803	0.06097	0.02852	0.00183	0.0247	0.00819	0.00904	0.01011	0.00216	-0.00046	-0.00743	-0.00664	0.00999	-0.00653	0.04361	-0.01007	*
EK-NA	0.02029	0.00497	0.0194	0.04235	0.11027	0.01703	0.03665	0.01311	0.00816	0.03163	0.09208	0.00612	0.05561	0.17921	0.04223	0.00261	0.06679	0.082	0.0251	0.01294	0.04855	0.04703	0.01107	0.00639	-0.00067	-0.00385	0.00457	-0.0005	-0.00495	-0.00294	-0.00037	-0.0022	0.00121	0.01755	0.00774	0.00382	*
IB-ANMWN	0.01877	0.00506	0.02044	0.01941	0.06938	0.01055	0.03353	0.02103	0.01649	0.01143	0.09477	0.01317	0.06104	0.18497	0.0435	-0.00079	0.06759	0.08657	0.02986	0.02223	0.06103	0.03684	0.00327	0.0125	-0.00388	0.00645	0.00282	0.0002	-0.00346	-0.01035	-0.0054	0.00208	-0.00612	0.03697	-0.00796	-0.00747	-0.00432	*
IB-EAEEUAE	0.0263	0.01447	0.02962	0.03659	0.0842	0.0144	0.03354	0.01956	0.01501	0.00041	0.09408	0.0166	0.0585	0.18297	0.04533	0.00618	0.07702	0.08688	0.026	0.02988	0.05758	0.04029	0.00766	0.01326	-0.00301	0.01252	0.0046	0.01801	-0.00491	-0.00137	-0.00657	0.00372	0.00426	0.04888	-0.00236	0.00223	0.0023	-0.00807	*
IB-EUE	0.03112	0.00902	0.01084	0.04597	0.10016	-0.00056	0.0156	0.01279	0.01018	0.01808	0.0943	0.01648	0.05098	0.17315	0.01347	0.0066	0.05238	0.07454	0.01344	0.0224	0.04835	0.01629	-0.00525	0.00398	-0.00557	0.00733	-0.00232	0.00844	-0.00957	-0.00258	-0.00153	-0.00601	-0.00251	0.03546	0.00289	0.0035	0.00473	-0.00022	-0.00305	*
IB-IAAUA	0.00627	0.00207	0.0138	0.03926	0.09578	0.00618	0.02083	0.01438	0.01229	0.00708	0.0764	0.00518	0.04512	0.17752	0.03529	-0.00426	0.07391	0.07642	0.02009	0.01607	0.04738	0.03912	0.00127	0.00854	-0.00552	-0.00398	0.00316	0.00355	-0.00875	-0.01168	-0.00628	-0.00588	-0.00785	0.03517	-0.00517	-0.00617	-0.00641	-0.01287	-0.00717	-2e-05	*
IB-IEINOI	0.01974	-4e-05	0.01219	0.03846	0.10024	0.01094	0.02498	0.02198	0.01361	0.01714	0.09489	0.01149	0.05677	0.17564	0.03056	0.00382	0.06441	0.0749	0.02839	0.00928	0.04493	0.02908	0.00214	0.01834	0.00452	0.00071	0.00671	0.00313	-0.00024	-0.01246	0.00182	-0.0022	-0.00374	0.02444	0.00318	-0.00956	-0.00242	-0.00063	0.00686	0.00413	-0.00539	*
IB-IMIEI	0.02127	0.00325	0.0051	0.05674	0.12389	0.00088	0.01591	0.00488	0.0078	0.0309	0.09498	0.00283	0.0448	0.17195	0.01804	0.00429	0.05118	0.06547	0.01193	0.01553	0.04229	0.03438	-0.00596	-0.0017	-0.00552	-0.00616	-0.00261	0.0055	-0.00952	-0.00215	0.009	-0.01033	-0.00133	0.01002	0.01161	0.00929	-0.00715	1e-05	0.0038	-0.0055	-0.00653	0.00194	*
IB-IOINO	0.03196	0.00753	0.01676	0.01901	0.07018	0.0123	0.0356	0.0255	0.01899	0.02796	0.09779	0.02134	0.06466	0.17985	0.03364	0.00499	0.06864	0.08545	0.02671	0.02354	0.06306	0.02473	0.00914	0.01726	0.00257	0.01095	0.00454	-0.00608	0.00174	-0.00913	-0.00605	0.0033	-0.00734	0.04339	-0.005	-0.00495	-0.00087	-0.00981	0.00145	-0.00388	-0.00247	-0.00041	0.003	*
IB-MNENN	0.0251	0.00938	0.01766	0.03207	0.09308	0.01255	0.02947	0.02023	0.01404	0.01848	0.09503	0.0175	0.05503	0.17675	0.02979	0.00659	0.06656	0.08502	0.02104	0.02164	0.05207	0.04383	0.00707	0.01276	-0.0007	0.00401	0.00303	-0.00199	0.00134	-0.00714	-0.00302	-0.00379	-0.00591	0.04069	0.00234	0.00069	-0.00671	-0.00818	-0.00533	-0.00293	-0.01219	-0.00345	-0.00414	-0.00674	*
IB-NEI	0.01822	0.00294	0.01282	0.06256	0.12724	0.00984	0.02432	0.0039	0.00528	0.02538	0.08404	-0.00118	0.04103	0.1679	0.03467	0.00218	0.06454	0.0661	0.01453	0.01452	0.0353	0.03761	0.0035	0.0043	-0.0006	-0.00545	0.00013	0.01291	-0.00911	-0.00279	0.00694	-0.01048	0.00306	0.0147	0.01214	0.00964	-0.00764	0.00227	0.00422	0.0025	-0.01161	-0.00078	-0.00981	0.0061	-0.00377	*
IB-OII	0.02199	0.002	0.01276	0.05294	0.1163	0.00543	0.0175	0.00417	0.00109	0.01241	0.08564	0.00461	0.03786	0.16245	0.03085	0.00231	0.05422	0.06811	0.0062	0.01088	0.03739	0.03258	0.00325	-0.00074	-0.01059	-0.00013	-0.00469	0.00109	-0.01167	-0.00339	0.00374	-0.0092	-0.00274	0.02156	0.01266	0.00427	-0.00228	-0.00315	-0.00274	-0.00518	-0.00985	-0.00285	-0.00442	0.00047	-0.00708	-0.0047	*
IB-ONMNI	0.01564	0.00335	0.01152	0.04544	0.10709	0.00881	0.02028	0.01435	0.00731	0.01985	0.08597	0.00836	0.0433	0.16519	0.02988	4e-05	0.05438	0.07333	0.01724	0.00486	0.04391	0.04028	0.00246	0.00598	-0.00257	-0.00255	-0.0008	-0.00455	-0.00619	-0.00579	-0.00328	-0.00088	-0.00997	0.035	0.00201	-0.00568	-0.00711	-0.00633	-0.00189	-0.0013	-0.00995	-0.00548	-0.00438	-0.00271	-0.00894	-0.00343	-0.0045	*
IG-C	0.0254	0.00277	0.01	0.0485	0.10454	0.00598	0.01717	0.01264	0.0083	0.01296	0.08707	0.00277	0.04642	0.16108	0.02955	0.0049	0.05008	0.06491	0.01846	0.00968	0.03636	0.02603	-0.00498	0.01171	-0.00123	0.00035	-0.00047	0.01274	-0.00727	-0.00563	0.00315	-0.00412	-0.00056	0.02006	0.00734	-0.00091	0.00143	-0.00021	0.00249	-0.00035	-0.00442	-0.0059	-0.00185	0.00366	-0.00042	-0.00251	-0.00376	-0.0027	*
OR-AO	0.02646	-0.00386	0.00043	0.0438	0.11104	-0.00126	0.0146	0.00586	0.00124	0.02874	0.08492	-0.00166	0.04112	0.16925	0.01868	-0.0005	0.055	0.06966	0.01506	0.00833	0.03305	0.02319	-0.007	0.00719	-0.00467	-0.00463	-0.00507	-0.0005	-0.01035	-0.01844	-0.00352	-0.01771	-0.01264	0.01664	-0.00405	-0.00777	-0.01241	-0.01331	-0.00657	-0.01036	-0.01242	-0.01118	-0.01291	-0.01186	-0.01408	-0.01295	-0.01285	-0.01145	-0.01091
OR-ENEEAU	0.03078	0.00907	0.0175	0.0269	0.08071	0.01344	0.03203	0.02522	0.01868	0.02387	0.09322	0.01803	0.05963	0.17277	0.03528	0.00803	0.06868	0.08308	0.02876	0.0223	0.05529	0.04247	0.00603	0.01701	0.0028	0.00919	0.00404	-0.00158	0.0029	-0.00508	-0.00311	0.00335	-0.00427	0.0411	-0.0014	-0.00155	-0.00118	-0.00777	-0.00314	-0.00142	-0.00478	0.00182	0.00204	-0.00828	-0.00953	0.00506	-0.00167	-0.0045	0.00249
IG-E	0.03792	0.0157	0.02697	0.06411	0.13306	0.01511	0.0343	0.0036	0.00131	0.02464	0.09264	0.0097	0.0527	0.18149	0.04446	0.0102	0.05576	0.07685	0.01283	0.02023	0.04624	0.04343	0.01232	-0.00126	-0.00603	0.00533	0.00177	0.0137	-0.01069	0.01096	0.00858	0.00022	0.01198	0.01257	0.02167	0.02459	-0.00431	0.00485	0.00542	0.00442	0.00582	0.01355	-0.00249	0.00976	0.00342	0.0004	-0.002	0.0057	0.00756
IG-N	0.04048	0.03564	0.05953	0.08541	0.14262	0.02874	0.04825	0.01606	0.01351	-0.00145	0.11565	0.0294	0.06989	0.20694	0.06961	0.0204	0.07937	0.0903	0.02262	0.04258	0.05839	0.04887	0.02678	0.00553	0.00316	0.02635	0.01575	0.04662	-0.0029	0.03142	0.02082	0.0188	0.03937	0.04844	0.03347	0.03943	0.02269	0.02517	0.01083	0.01657	0.02046	0.03172	0.0208	0.03676	0.02602	0.02067	0.01156	0.02622	0.0214
Supplementary Table S10b
MtDNA HVS-1 16030-16360 FST	Angola_Namimbe	Cameroon_Bamileke	Cameroon_Ewondo	Mozambique	Rwanda_Hutu	Senegal_Wolof	Sierra Leone_Temne	Zimbabwe_Shona	CA-BT	CA-FB	CA-WA	GH-AEW	GH-AKE	GH-ASWW	GH-EHVR	GH-FEWR	AN-AO	AN-EA	AN-IO	EF-EE	EF-INE	EF-OEU	EK-CA	EK-CC	EK-CI	EK-NA	IB-ANMWN	IB-EAEEUAE	IB-EUE	IB-IAAUA	IB-IEINOI	IB-IMIEI	IB-IOINO	IB-MNENN	IB-NEI	IB-OII	IB-ONMNI	IG-C	OR-AO	OR-ENEEAU	IG-E	IG-N
Angola_Namimbe	*
Cameroon_Bamileke	0.00669	*
Cameroon_Ewondo	0.012	0.00842	*
Mozambique	0.01681	0.01781	0.02665	*
Rwanda_Hutu	0.01282	0.01362	0.01657	0.02385	*
Senegal_Wolof	0.00877	0.00464	0.01017	0.02361	0.01232	*
Sierra Leone_Temne	0.01044	0.00483	0.01078	0.02394	0.01237	0.00552	*
Zimbabwe_Shona	0.00257	0.01251	0.01482	0.01318	0.01442	0.01249	0.01438	*
CA-BT	0.01576	0.01031	0.01883	0.02959	0.02577	0.0146	0.0193	0.01804	*
CA-FB	0.00614	0.00745	0.00714	0.01982	0.01258	0.00919	0.00945	0.00568	0.00779	*
CA-WA	0.0104	0.00919	0.01094	0.02462	0.01603	0.00798	0.01028	0.01272	0.01798	0.00857	*
GH-AEW	0.00689	0.00411	0.00998	0.02228	0.01471	-0.00194	0.00436	0.01035	0.00695	0.00823	0.00418	*
GH-AKE	0.01028	0.00323	0.00978	0.02059	0.01322	0.00472	0.00646	0.01275	0.00379	0.006	0.00804	-0.00441	*
GH-ASWW	0.01284	0.00833	0.0093	0.02632	0.01434	0.00649	0.00968	0.0148	0.02203	0.01063	0.01259	0.00769	0.00474	*
GH-EHVR	0.01192	0.00391	0.01272	0.02403	0.01574	0.00431	0.00523	0.01545	0.01084	0.01014	0.00915	-0.00334	-0.00039	0.00705	*
GH-FEWR	0.00975	0.00491	0.01186	0.02384	0.01495	0.00171	0.00769	0.01526	0.00739	0.00939	0.00879	-0.00874	-0.00428	0.00319	0.00014	*
AN-AO	0.00843	0.00092	0.0063	0.02192	0.00988	0.00366	0.00054	0.01361	0.01346	0.00417	0.00738	0.00301	0.0022	1e-05	0.00173	0.00224	*
AN-EA	0.00602	0.0061	0.0124	0.02324	0.01488	0.00347	0.00483	0.00581	0.02232	0.00912	0.0097	0.00376	0.00899	0.006	0.00721	0.00897	0.0013	*
AN-IO	0.00778	0.00662	0.00749	0.02167	0.01254	0.00531	0.00832	0.01001	0.0182	0.00578	0.00764	0.0072	0.00712	0.00157	0.00894	0.00658	0.00322	0.00162	*
EF-EE	0.00358	0.00286	0.0055	0.01843	0.01062	0.00278	0.00453	0.00798	0.01029	0.00187	0.00579	-0.00294	0.00203	0.00136	0.00295	-0.00059	-0.00615	-0.00043	-0.00248	*
EF-INE	0.00841	0.00548	0.00615	0.0201	0.01192	0.00239	0.00499	0.0095	0.01248	0.00306	0.00492	-0.00075	-0.00069	-0.00242	0.001	-0.00026	-0.00121	0.00417	-0.00177	-0.00153	*
EF-OEU	0.00947	0.0077	0.00635	0.0243	0.01371	0.00287	0.00815	0.01337	0.02153	0.00793	0.0103	0.00214	0.00643	-0.00057	0.00567	0.00438	-0.00169	0.00599	-0.00094	-0.00448	-0.00241	*
EK-CA	0.00297	-0.00247	0.00428	0.01423	0.00527	-0.00061	0.00113	0.00643	0.00798	-0.00012	0.00018	-0.00355	-0.00515	0.00163	-0.00453	-0.00442	-0.00494	0.00629	-0.00232	-0.0014	-0.00402	-0.0034	*
EK-CC	0.00514	0.00351	0.00768	0.02156	0.01498	0.00319	0.0072	0.01114	0.01103	0.00685	0.00698	-0.00379	-0.00012	0.00565	0.00149	-0.00192	0.00499	0.00461	0.00384	-0.00065	4e-05	0.00111	-0.00944	*
EK-CI	0.00738	0.00081	0.00602	0.0215	0.01217	-0.00044	0.00408	0.01225	0.01113	0.00587	0.00725	-0.00044	0.00041	0.00438	0.00137	0.00065	0.00024	0.00565	0.00122	0.0003	-0.00023	-0.00176	-0.00883	-0.00534	*
EK-NA	0.003	0.00248	0.00777	0.01858	0.00962	0.00362	0.00418	0.00797	0.01211	0.00098	0.00439	0.00121	0.00245	0.00429	0.00301	0.0026	-0.0005	-0.00112	-0.0001	-0.0032	-0.0002	0.00284	-0.00498	-0.00419	-0.00073	*
IB-ANMWN	0.01248	0.01073	0.00956	0.02858	0.02091	0.0095	0.01328	0.01964	0.02475	0.01178	0.01373	0.00546	0.01346	0.00651	0.01149	0.01045	0.00288	0.01099	0.00271	0.00013	0.00571	-0.00422	3e-05	0.0056	0.00299	0.00589	*
IB-EAEEUAE	0.00762	0.00489	0.00978	0.02084	0.01485	0.00142	0.00588	0.01039	0.01308	0.00632	0.00752	-0.0056	0.00388	0.00968	0.00172	0.00125	-0.00193	0.0013	0.00289	-0.00364	-0.00244	-0.00149	-0.00333	-7e-05	-0.00089	-0.00101	0.00375	*
IB-EUE	0.00446	0.00498	0.00479	0.01935	0.00909	-0.00015	0.00323	0.00872	0.01427	0.00289	0.00567	-0.00239	0.00364	0.00185	0.00388	0.00131	-0.00501	0.00239	0.00122	-0.00569	-0.00189	-0.00305	-0.00217	-0.00016	-0.00191	-0.00192	-0.0004	-0.00262	*
IB-IAAUA	0.00984	0.00258	0.00898	0.02478	0.01461	0.00599	0.00308	0.01244	0.02068	0.0068	0.01135	0.00836	0.00542	0.00869	0.00528	0.00853	-0.00343	-0.008	0.00271	-0.00081	0.0006	0.00092	-0.00165	0.00556	0.00264	0.00216	0.00493	0.00413	-0.00173	*
IB-IEINOI	0.00895	0.00741	0.00821	0.02365	0.01214	0.00729	0.00776	0.01328	0.01866	0.00738	0.01104	0.00672	0.00777	0.0031	0.00854	0.00555	-0.00057	0.00356	-0.00208	-0.00074	0.00054	0.00149	0.00058	0.00414	0.00306	0.0014	0.00348	0.00516	-0.00183	0.00113	*
IB-IMIEI	0.00705	0.00458	0.0099	0.01859	0.01206	0.0054	0.00508	0.01063	0.01417	0.00583	0.00668	0.00206	0.0025	0.00321	0.00378	0.00232	-0.0037	0.0012	0.00213	-0.00287	-0.00203	0.00063	-0.00666	0.00093	-0.00269	-0.00238	0.00552	0.00338	-0.00196	-0.00151	0.00214	*
IB-IOINO	0.01053	0.00637	0.00704	0.02436	0.01429	0.00372	0.0071	0.01389	0.02003	0.00938	0.01068	0.00436	0.00595	-0.00554	0.00623	0.0049	0.00026	0.00668	-0.00184	0.00022	-0.00155	-0.00372	-0.00185	0.00245	-0.00099	0.00362	0.00195	0.00561	0.00153	0.0045	0.00269	0.00236	*
IB-MNENN	0.00508	0.00577	0.00842	0.01873	0.01197	0.00524	0.0054	0.00786	0.01659	0.00348	0.00729	-0.00246	0.00533	0.00577	0.00512	0.00452	-0.00155	0.00146	0.00456	-0.0057	-0.00195	0.00153	0.00082	0.00276	0.0031	-0.00227	0.00699	-0.00176	-0.00552	0.00048	0.00349	0.00092	0.00649	*
IB-NEI	0.00669	0.00541	0.00747	0.017	0.01105	0.00235	0.00615	0.00875	0.01251	0.0044	0.00515	0.00264	0.00246	0.00569	0.00432	0.00402	-0.00013	0.00707	0.00168	-0.00074	-0.00715	0.00197	-0.00459	0.00198	0.00127	-0.00031	0.00853	0.00052	-0.00072	0.00256	0.0038	-0.00116	0.00363	-0.00072	*
IB-OII	0.00433	0.00415	0.00589	0.01731	0.00962	-0.00056	0.00502	0.00696	0.01094	0.00529	0.00631	-0.00282	0.00166	-0.00145	0.00209	-0.00082	-0.00105	0.0012	-0.00148	-0.00444	-0.00146	-0.00177	-0.0026	-0.00347	-0.00339	-0.00112	0.00255	-0.00101	-0.00475	0.0036	-0.00021	-0.00195	-0.00098	-0.00147	0.00051	*
IB-ONMNI	0.00877	0.00281	0.00817	0.01926	0.0122	0.00228	0.00668	0.01254	0.01183	0.00791	0.00891	-0.00076	0.00344	-0.00215	0.00328	0.00138	-0.00208	0.00623	0.00073	-0.00488	-0.0003	-0.00401	-0.00223	0.00156	-0.00161	0.00099	0.00194	-0.00336	-0.00346	0.00646	0.00191	0.00131	-0.00024	-0.00219	0.00093	-0.00387	*
IG-C	0.00539	0.00814	0.00826	0.02073	0.014	0.0053	0.00797	0.00814	0.01864	0.00576	0.00975	0.00517	0.00786	0.00477	0.0085	0.00745	0.00055	0.00173	0.00228	-0.00183	0.00268	0.00226	0.00035	0.00048	0.00152	-0.00046	0.00595	0.00314	-0.00153	0.00403	0.00232	0.00201	0.00356	-0.00035	0.00266	-0.00152	0.00317	*
OR-AO	0.00682	0.00837	0.01029	0.01991	0.01339	0.0073	0.00558	0.01133	0.02199	0.00576	0.0114	0.00614	0.00812	0.01173	0.00986	0.00802	-0.00308	-0.00383	-6e-05	-0.00244	0.0064	0.00448	0.00395	0.00562	0.00584	-0.00228	0.01123	0.00257	-0.00042	-0.00077	0.00173	-0.0017	0.00953	0.00179	0.00532	0.00276	0.00562	-0.00181	*
OR-ENEEAU	0.00696	0.00721	0.00882	0.02003	0.01535	0.00425	0.01025	0.00935	0.01461	0.00603	0.01067	0.00412	0.00728	0.00358	0.00797	0.00404	-0.00043	0.00016	-0.00313	-0.00619	0.00126	-0.0039	-0.00065	-0.00082	0.00045	-0.00132	0.00062	-0.00153	-0.00236	0.00101	-0.00265	-0.00037	0.00215	0.00052	0.00163	-0.00248	-0.0016	-0.00074	-0.00182	*
IG-E	0.00787	0.00465	0.00839	0.02175	0.01348	0.00441	0.00669	0.01333	0.0109	0.00678	0.00827	-0.00249	0.00492	0.00707	0.00502	0.00127	-0.00077	0.00642	0.00529	-0.00286	0.00468	0.00337	-0.00219	-5e-05	4e-05	0.00025	0.004	0.00119	-0.00383	0.00392	0.00186	-0.00014	0.00557	0.0013	0.00214	-0.00049	-0.00117	0.00411	0.00589	0.00023	*
IG-N	0.0097	0.00759	0.0071	0.02521	0.01618	0.00498	0.00908	0.01312	0.02028	0.00864	0.014	0.00209	0.00918	0.00454	0.00848	0.00714	-0.0009	0.00513	0.00479	0.00034	0.0045	-0.0024	-0.0006	7e-05	-0.00199	0.00482	0.00203	0.0039	-0.0003	0.00139	0.00308	0.00562	0.00045	0.00378	0.0064	0.00088	0.00068	0.00151	0.00483	-0.00023	0.00196	*
[truncated: 4 more columns]

[truncated: 4 more sheets: Supplemental Table S11, Supplemental Table S12, Supplemental Table S13, Supplemental Table S14]
